# Supplementary material for: Biomarkers and Disease Trajectories Influencing Women’s Health: Results from the UK Biobank Cohort
Source: Phenomics. 2022 May 12;2(3):184–93. doi: 10.1007/s43657-022-00054-1 (PMC9096057; doi:10.1007/s43657-022-00054-1)
Supplement: Supplementary file 2 — Supplementary file2 (XLSX 240 kb) [file 43657_2022_54_MOESM2_ESM.xlsx]

## Sheet: Supplementary Table 1
Supplementary Table 1. Risk of diseases in women in the UK Bbiobank	Supplementary Table 1. Risk of diseases in women in the UK Bbiobank (main and sensitivity analyses)
	Main analysis				1 year after participation				age <55				age >55
Disease	No.	OR (95%CI)	p-value		No.	OR (95%CI)	p-value		No.	OR (95%CI)	p-value		No.	OR (95%CI)	p-value
A04 Other bacterial intestinal infections	714	1.03 (0.92-1.15)	0.6301		680	0.95 (0.84-1.07)	0.369874		193	0.97 (0.78-1.21)	0.801879		521	1.05 (0.92-1.20)	0.469453
A08 Viral and other specified intestinal infections	644	1.15 (1.01-1.30)	0.0305		610	1.17 (1.03-1.33)	0.0154094		184	1.16 (0.92-1.48)	0.212906		460	1.15 (0.99-1.33)	0.0651774
A09 Diarrhea and gastro-enteritis of presumed infectious origin	5114	1.30 (1.24-1.36)	1.6e-28		5098	1.32 (1.26-1.38)	2.77e-32		1620	1.32 (1.21-1.43)	9.45e-11		3494	1.29 (1.22-1.36)	2.04e-19
A41 Other septicemia	2990	0.69 (0.65-0.72)	2.7e-47		2946	0.68 (0.65-0.72)	0		709	1.00 (0.89-1.12)	0.974945		2281	0.63 (0.59-0.66)	0
B02 Zoster [herpes zoster]	202	1.32 (1.05-1.66)	0.0176		195	1.29 (1.02-1.62)	0.0351226		53	2.01 (1.20-3.39)	0.008442		149	1.18 (0.91-1.52)	0.216274
B07 Viral warts	285	0.88 (0.74-1.05)	0.1534		265	0.84 (0.70-1.01)	0.0633424		87	0.88 (0.64-1.22)	0.434989		198	0.89 (0.72-1.09)	0.252653
B34 Viral infection of unspecified site	785	1.27 (1.13-1.43)	6.8e-05		753	1.30 (1.16-1.47)	1.54e-05		337	1.38 (1.14-1.66)	0.0007065		448	1.21 (1.04-1.41)	0.0149176
B37 Candidiasis	352	0.98 (0.83-1.15)	0.7775		339	0.93 (0.79-1.10)	0.412356		93	1.21 (0.87-1.70)	0.261073		259	0.91 (0.76-1.10)	0.337365
C15 Malignant neoplasm of esophagus	322	0.33 (0.29-0.38)	1.3e-59		308	0.32 (0.28-0.37)	0		51	0.44 (0.31-0.62)	4.57e-06		271	0.31 (0.27-0.36)	0
C16 Malignant neoplasm of stomach	262	0.37 (0.32-0.43)	1.1e-37		251	0.36 (0.31-0.42)	8.01e-38		48	0.43 (0.30-0.62)	5.86e-06		214	0.36 (0.31-0.43)	2.72e-33
C18 Malignant neoplasm of colon	1835	0.76 (0.71-0.81)	5e-16		1743	0.76 (0.71-0.82)	3.87e-15		357	0.91 (0.78-1.07)	0.242674		1478	0.73 (0.68-0.79)	4.43e-17
C19 Malignant neoplasm of recto sigmoid junction	304	0.50 (0.43-0.58)	4.2e-20		290	0.52 (0.45-0.60)	4.75e-17		76	0.66 (0.48-0.92)	0.0133352		228	0.46 (0.39-0.54)	1.52e-19
C20 Malignant neoplasm of rectum	634	0.50 (0.45-0.55)	6e-40		604	0.49 (0.45-0.55)	1.56e-38		154	0.67 (0.54-0.84)	0.0006328		480	0.46 (0.41-0.52)	1e-38
C22 Malignant neoplasm of liver and intrahepatic bile ducts	260	0.56 (0.47-0.66)	2.3e-12		249	0.51 (0.43-0.61)	6.86e-15		55	0.62 (0.43-0.91)	0.0131678		205	0.54 (0.45-0.65)	3.12e-11
C25 Malignant neoplasm of pancreas	587	0.81 (0.72-0.92)	0.00061		568	0.81 (0.71-0.91)	0.0005288		98	0.85 (0.63-1.15)	0.292168		489	0.81 (0.71-0.92)	0.0013685
C34 Malignant neoplasm of bronchus and lung	1923	0.84 (0.79-0.90)	3.6e-07		1838	0.84 (0.78-0.89)	2.5e-07		278	1.08 (0.89-1.30)	0.458145		1645	0.82 (0.76-0.87)	1.45e-08
C43 Malignant melanoma of skin	1206	0.81 (0.75-0.89)	1.6e-06		1135	0.79 (0.73-0.87)	1.81e-07		376	1.25 (1.05-1.48)	0.0100986		830	0.71 (0.64-0.78)	1.98e-12
C44 Other malignant neoplasms of skin	6941	0.70 (0.68-0.72)	2.4e-98		6586	0.69 (0.66-0.71)	0		1286	0.93 (0.85-1.01)	0.0857476		5655	0.66 (0.64-0.69)	0
C48 Malignant neoplasm of retro peritoneum and peritoneum	230	4.84 (3.42-6.85)	6.4e-19		219	5.37 (3.72-7.75)	2.49e-19		28	1.78 (0.87-3.67)	0.116962		202	6.31 (4.19-9.51)	1.39e-18
C50 Malignant neoplasm of breast	8988	98.31 (77.92-124.04)	0		8348	92.43 (73.14-116.82)	0		2894	216.21 (116.14-402.51)	0		6094	78.91 (61.40-101.41)	0
C64 Malignant neoplasm of kidney, except renal pelvis	480	0.50 (0.44-0.56)	1.6e-30		455	0.48 (0.43-0.55)	1.26e-31		98	0.58 (0.44-0.75)	6.19e-05		382	0.48 (0.42-0.55)	6.17e-27
C67 Malignant neoplasm of bladder	637	0.29 (0.26-0.32)	1e-148		608	0.30 (0.27-0.33)	0		99	0.45 (0.35-0.58)	1.19e-09		538	0.27 (0.25-0.30)	0
C71 Malignant neoplasm of brain	335	0.60 (0.52-0.69)	5.6e-12		321	0.62 (0.53-0.72)	4.21e-10		73	0.48 (0.35-0.65)	2.51e-06		262	0.64 (0.54-0.75)	1.62e-07
C73 Malignant neoplasm of thyroid gland	277	2.07 (1.64-2.62)	1.1e-09		259	2.14 (1.68-2.72)	6.14e-10		110	3.01 (1.97-4.60)	3.79e-07		167	1.74 (1.31-2.31)	0.0001453
C77 Secondary and unspecified malignant neoplasm of lymph nodes	798	1.31 (1.16-1.47)	7.9e-06		761	1.33 (1.18-1.50)	2.89e-06		235	2.05 (1.59-2.64)	3.61e-08		563	1.14 (0.99-1.30)	0.0616287
C78 Secondary malignant neoplasm of respiratory and digestive organs	2280	1.23 (1.15-1.31)	4.3e-09		2186	1.23 (1.14-1.31)	1.04e-08		531	1.58 (1.36-1.84)	4.56e-09		1749	1.15 (1.06-1.24)	0.0003666
C79 Secondary malignant neoplasm of other sites	1584	0.91 (0.85-0.99)	0.0208		1510	0.94 (0.87-1.02)	0.124331		397	1.52 (1.27-1.82)	5.05e-06		1187	0.81 (0.75-0.88)	1.26e-06
C80 Malignant neoplasm without specification of site	472	1.11 (0.96-1.29)	0.1417		451	1.15 (0.99-1.33)	0.063292		93	1.02 (0.74-1.42)	0.885657		379	1.14 (0.97-1.34)	0.116967
C82 Follicular [nodular] non-Hodgkin's lymphoma	250	0.97 (0.81-1.18)	0.7844		231	0.95 (0.78-1.15)	0.582342		55	0.86 (0.57-1.30)	0.469942		195	1.01 (0.81-1.25)	0.948605
C83 Diffuse non-Hodgkin's lymphoma	552	0.71 (0.63-0.80)	1.4e-08		532	0.72 (0.64-0.82)	1.47e-07		94	0.74 (0.54-0.99)	0.0440852		458	0.70 (0.62-0.80)	1.08e-07
C85 Other and unspecified types of non-Hodgkin's lymphoma	426	0.80 (0.70-0.92)	0.0014		395	0.77 (0.67-0.89)	0.0004097		88	0.88 (0.64-1.21)	0.442076		338	0.78 (0.67-0.91)	0.0014418
C90 Multiple myeloma and malignant plasma cell neoplasms	402	0.71 (0.62-0.81)	9.2e-07		390	0.69 (0.60-0.79)	1.95e-07		75	0.82 (0.58-1.15)	0.255841		327	0.68 (0.58-0.79)	3.48e-07
C92 Myeloid leukemia	241	0.67 (0.56-0.80)	7.7e-06		232	0.64 (0.53-0.77)	1.44e-06		49	0.74 (0.50-1.10)	0.135501		192	0.65 (0.53-0.79)	1.78e-05
C97 Malignant neoplasms of independent (primary) multiple sites	364	0.65 (0.56-0.75)	7e-09		364	0.65 (0.56-0.75)	7.01e-09		83	1.49 (1.01-2.21)	0.0438865		281	0.56 (0.48-0.66)	1.17e-12
D03 Melanoma in situ	506	0.82 (0.72-0.94)	0.0031		483	0.84 (0.74-0.96)	0.0094043		126	1.17 (0.87-1.58)	0.301395		380	0.76 (0.66-0.87)	0.0001616
D04 Carcinoma in situ of skin	440	0.85 (0.74-0.98)	0.0227		427	0.85 (0.74-0.98)	0.0262235		53	1.25 (0.81-1.95)	0.317534		387	0.82 (0.71-0.95)	0.0069314
D05 Carcinoma in situ of breast	1635	345.27 (129.34-921.67)	1.9e-31		1528	309.10 (115.79-825.16)	2.49e-30		604	490.03 (68.84-3488.28)	6.17e-10		1031	296.95 (95.54-923.01)	7.56e-23
D11 Benign neoplasm of major salivary glands	232	1.18 (0.96-1.46)	0.1166		216	1.21 (0.98-1.51)	0.0768952		77	1.11 (0.77-1.58)	0.579041		155	1.23 (0.95-1.59)	0.117738
D12 Benign neoplasm of colon, rectum, anus and anal canal	7902	0.66 (0.64-0.68)	2e-160		7612	0.66 (0.64-0.68)	0		1971	0.71 (0.66-0.75)	2.42e-27		5931	0.64 (0.62-0.66)	0
D13 Benign neoplasm of other and ill-defined parts of digestive system	286	1.10 (0.91-1.32)	0.3196		269	1.18 (0.98-1.43)	0.0881972		68	1.20 (0.81-1.79)	0.364248		218	1.08 (0.88-1.33)	0.469668
D17 Benign lipomata’s neoplasm	1468	1.00 (0.92-1.08)	1		1337	1.03 (0.95-1.12)	0.501952		646	0.99 (0.88-1.11)	0.831268		822	1.01 (0.91-1.13)	0.787068
D18 Hemangioma and lymphangia, any site	466	1.04 (0.91-1.20)	0.5524		434	1.07 (0.92-1.24)	0.356749		177	1.36 (1.06-1.74)	0.0158885		289	0.92 (0.77-1.09)	0.327093
D21 Other benign neoplasms of connective and other soft tissue	220	1.22 (0.98-1.51)	0.0751		206	1.24 (0.99-1.55)	0.06313		93	1.47 (1.04-2.10)	0.0306297		127	1.07 (0.81-1.42)	0.613586
D22 Melanocytic naive	1434	1.24 (1.14-1.35)	9.2e-07		1296	1.21 (1.10-1.32)	3.11e-05		680	1.62 (1.42-1.86)	2.19e-12		754	1.02 (0.91-1.13)	0.780172
D23 Other benign neoplasms of skin	1132	1.04 (0.95-1.14)	0.4085		1011	1.03 (0.93-1.13)	0.578535		428	1.46 (1.24-1.72)	5.88e-06		704	0.88 (0.79-0.99)	0.0275606
D24 Benign neoplasm of breast	601	69.54 (32.95-146.77)	8.9e-29		551	90.23 (37.34-218.07)	1.51e-23		322	258.20 (36.21-1841.29)	3.01e-08		279	37.92 (16.84-85.41)	1.69e-18
D32 Benign neoplasm of meninges	301	2.11 (1.69-2.62)	1.8e-11		289	1.98 (1.59-2.47)	1.6e-09		103	2.29 (1.55-3.39)	3.36e-05		198	2.02 (1.56-2.63)	1.29e-07
D35 Benign neoplasm of other and unspecified endocrine glands	596	1.58 (1.38-1.82)	1.2e-10		575	1.58 (1.37-1.82)	5.07e-10		172	1.76 (1.34-2.31)	4.02e-05		424	1.53 (1.30-1.80)	4.46e-07
D36 Benign neoplasm of other and unspecified sites	264	1.09 (0.90-1.33)	0.3538		243	1.05 (0.87-1.29)	0.59615		100	1.03 (0.76-1.41)	0.826194		164	1.13 (0.89-1.45)	0.312372
D37 Neoplasm of uncertain or unknown behavior of oral cavity and digestive organs	570	0.75 (0.66-0.84)	1.1e-06		541	0.73 (0.65-0.82)	2.94e-07		128	0.90 (0.69-1.18)	0.451325		442	0.71 (0.62-0.81)	3.51e-07
D41 Neoplasm of uncertain or unknown behavior of urinary organs	224	0.34 (0.29-0.41)	1e-37		209	0.36 (0.31-0.43)	1.17e-31		44	0.50 (0.34-0.74)	0.0005172		180	0.32 (0.27-0.38)	2.01e-35
D47 Other neoplasms of uncertain or unknown behavior of lymphoid, hematopoietic and related tissue	302	0.79 (0.67-0.94)	0.0068		288	0.78 (0.65-0.92)	0.0032169		66	0.91 (0.63-1.32)	0.612855		236	0.77 (0.64-0.93)	0.005901
D48 Neoplasm of uncertain or unknown behavior of other and unspecified sites	300	1.20 (1.00-1.45)	0.0538		284	1.21 (1.00-1.46)	0.055551		104	1.29 (0.92-1.80)	0.135972		196	1.16 (0.93-1.46)	0.194151
D50 Iron deficiency anemia	4893	1.16 (1.11-1.21)	1.2e-10		4681	1.17 (1.12-1.23)	3.31e-11		1561	1.70 (1.55-1.86)	1.06e-29		3332	1.02 (0.96-1.07)	0.524299
D63 Anemia in chronic diseases classified elsewhere	322	0.87 (0.74-1.03)	0.0996		322	0.89 (0.76-1.05)	0.173326		63	1.07 (0.72-1.61)	0.732997		259	0.84 (0.70-1.01)	0.0581526
D64 Other anemias	3510	0.94 (0.89-0.99)	0.0134		3264	0.93 (0.89-0.98)	0.009865		953	1.41 (1.26-1.58)	1.01e-09		2557	0.84 (0.79-0.88)	8.37e-10
D69 Purpura and other hemorrhagic conditions	286	0.67 (0.57-0.79)	1.6e-06		271	0.63 (0.53-0.74)	5.83e-08		81	1.00 (0.71-1.42)	0.978619		205	0.60 (0.50-0.72)	5.54e-08
D70 Neutropenia	789	1.35 (1.20-1.53)	5.5e-07		700	1.35 (1.19-1.53)	2.37e-06		229	2.05 (1.59-2.65)	3.97e-08		560	1.19 (1.04-1.36)	0.0128337
E04 Other non-toxic goiter	820	3.14 (2.68-3.67)	2.4e-46		760	3.21 (2.73-3.78)	0		309	3.62 (2.76-4.75)	1.66e-20		511	2.91 (2.40-3.53)	1.58e-27
E05 Thyrotoxicosis [hyperthyroidism]	280	3.16 (2.42-4.13)	3.8e-17		259	3.12 (2.37-4.10)	4.13e-16		138	4.33 (2.79-6.73)	7.07e-11		142	2.54 (1.80-3.57)	8.72e-08
E11 Non-insulin-dependent diabetes mellitus	403	0.42 (0.37-0.47)	5.1e-42		377	0.43 (0.38-0.49)	1.38e-36		133	0.50 (0.40-0.62)	1.21e-09		270	0.39 (0.34-0.45)	7.84e-34
E16 Other disorders of pancreatic internal secretion	260	0.53 (0.45-0.62)	1.4e-14		249	0.52 (0.44-0.61)	8.15e-15		81	0.74 (0.54-1.02)	0.0651332		179	0.47 (0.39-0.57)	6.14e-15
E21 Hyperparathyroidism and other disorders of parathyroid gland	446	3.36 (2.71-4.18)	6e-28		430	3.73 (2.98-4.67)	1.83e-30		112	2.73 (1.79-4.17)	3.15e-06		334	3.60 (2.79-4.63)	3.3e-23
E27 Other disorders of adrenal gland	220	1.13 (0.91-1.40)	0.2647		214	1.03 (0.83-1.28)	0.778923		84	1.20 (0.85-1.69)	0.307236		136	1.09 (0.83-1.42)	0.550613
E66 Obesity	465	2.01 (1.68-2.40)	1.6e-14		422	1.96 (1.63-2.36)	1.21e-12		324	2.38 (1.90-2.98)	5.21e-14		141	1.48 (1.10-2.00)	0.0088357
E83 Disorders of mineral metabolism	761	0.77 (0.69-0.85)	3.3e-07		742	0.80 (0.72-0.88)	2.02e-05		204	0.82 (0.67-1.01)	0.0583042		557	0.74 (0.66-0.84)	1.01e-06
E86 Volume depletion	275	0.66 (0.56-0.78)	1.6e-06		272	0.70 (0.59-0.83)	4.32e-05		60	0.76 (0.52-1.12)	0.166314		215	0.63 (0.53-0.76)	1.86e-06
E87 Other disorders of fluid, electrolyte and acid-base balance	1154	0.88 (0.80-0.95)	0.0026		1131	0.87 (0.79-0.94)	0.0012344		194	0.80 (0.65-0.99)	0.0378334		960	0.89 (0.81-0.98)	0.0174803
F05 Delirium, not induced by alcohol and other psychoactive substances	350	0.73 (0.63-0.84)	2.6e-05		348	0.73 (0.62-0.84)	2.78e-05		36	0.85 (0.51-1.42)	0.544144		314	0.71 (0.61-0.83)	2.18e-05
F10 Mental and behavioral disorders due to use of alcohol	233	0.34 (0.29-0.40)	1.3e-39		216	0.33 (0.28-0.39)	0		122	0.40 (0.32-0.51)	4.05e-15		111	0.30 (0.24-0.37)	2.75e-26
F32 Depressive episode	349	0.91 (0.77-1.06)	0.2283		329	0.90 (0.76-1.06)	0.210066		139	0.81 (0.63-1.04)	0.0970988		210	0.99 (0.80-1.22)	0.909935
F41 Other anxiety disorders	453	1.55 (1.32-1.82)	1e-07		439	1.60 (1.36-1.89)	2.17e-08		145	1.33 (1.00-1.75)	0.04666		308	1.61 (1.32-1.96)	3.1e-06
G20 Parkinson's disease	211	0.45 (0.37-0.53)	1.9e-19		208	0.47 (0.39-0.56)	1.53e-16		22	0.52 (0.30-0.90)	0.0200065		189	0.44 (0.37-0.53)	3.19e-18
G35 Multiple sclerosis	221	1.81 (1.40-2.33)	4.3e-06		202	1.93 (1.49-2.50)	8.09e-07		141	1.97 (1.41-2.75)	6.7e-05		80	1.63 (1.10-2.40)	0.014642
G40 Epilepsy	393	0.71 (0.61-0.81)	1.2e-06		369	0.70 (0.60-0.80)	9.23e-07		124	0.66 (0.51-0.84)	0.0008667		269	0.73 (0.62-0.87)	0.0003718
G43 Migraine	1158	2.57 (2.27-2.91)	8.1e-51		1089	2.61 (2.30-2.97)	0		595	2.48 (2.09-2.94)	3.59e-25		563	2.69 (2.25-3.21)	1.57e-27
G44 Other headache syndromes	310	1.65 (1.35-2.02)	9.2e-07		288	1.50 (1.22-1.84)	0.0001132		139	1.48 (1.10-1.99)	0.0090618		171	1.76 (1.34-2.31)	5.29e-05
G45 Transient cerebral ischemic attacks and related syndromes	1287	0.71 (0.66-0.77)	1.3e-17		1203	0.73 (0.67-0.79)	3.13e-14		226	0.71 (0.58-0.85)	0.000341		1061	0.71 (0.65-0.77)	6.88e-15
G47 Sleep disorders	824	0.43 (0.39-0.47)	2.4e-77		759	0.45 (0.41-0.50)	0		392	0.47 (0.41-0.53)	1.01e-29		432	0.40 (0.35-0.45)	0
G51 Facial nerve disorders	256	0.86 (0.71-1.03)	0.1004		234	0.96 (0.79-1.17)	0.684528		83	0.91 (0.66-1.27)	0.592443		173	0.83 (0.66-1.04)	0.0996418
G55 Nerve root and plexus compressions in diseases classified elsewhere	313	1.05 (0.88-1.24)	0.5997		313	1.03 (0.87-1.23)	0.708603		105	0.98 (0.73-1.31)	0.87869		208	1.09 (0.88-1.34)	0.433883
G56 Mononeuropathies of upper limb	4895	1.39 (1.33-1.46)	7.4e-42		4501	1.37 (1.30-1.44)	2.33e-35		1860	1.74 (1.60-1.90)	1.11e-37		3035	1.24 (1.17-1.32)	2.71e-13
G57 Mononeuropathies of lower limb	1006	3.36 (2.92-3.87)	1.3e-63		918	3.09 (2.67-3.58)	0		398	3.51 (2.78-4.44)	6.77e-26		608	3.26 (2.73-3.90)	0
G62 Other polyneuropathies	215	0.63 (0.53-0.76)	1.4e-06		209	0.63 (0.52-0.77)	2.54e-06		67	0.67 (0.47-0.94)	0.0223573		148	0.62 (0.50-0.78)	2.26e-05
G93 Other disorders of brain	273	0.72 (0.61-0.86)	0.00018		257	0.73 (0.61-0.87)	0.0003697		94	0.97 (0.71-1.34)	0.858991		179	0.64 (0.52-0.78)	1.74e-05
H00 Hordeolum and chalazion	469	0.77 (0.68-0.88)	0.00014		423	0.82 (0.71-0.94)	0.0051025		193	0.73 (0.59-0.90)	0.0026856		276	0.79 (0.66-0.94)	0.0084989
H02 Other disorders of eyelid	2615	0.96 (0.91-1.02)	0.1857		2414	0.96 (0.91-1.02)	0.239352		561	1.29 (1.12-1.48)	0.0004778		2054	0.90 (0.84-0.96)	0.0017472
H04 Disorders of lachrymal system	1231	1.78 (1.61-1.97)	1.9e-28		1151	1.74 (1.57-1.94)	9.46e-25		296	2.30 (1.82-2.91)	4.48e-12		935	1.67 (1.49-1.87)	1.76e-18
H11 Other disorders of conjunctiva	287	0.98 (0.82-1.17)	0.809		259	0.95 (0.79-1.15)	0.617911		106	1.22 (0.89-1.68)	0.215604		181	0.88 (0.71-1.10)	0.263207
H18 Other disorders of cornea	272	0.94 (0.79-1.13)	0.5399		265	1.00 (0.83-1.20)	0.986131		61	0.88 (0.60-1.30)	0.518868		211	0.96 (0.78-1.18)	0.666308
H25 Senile cataract	12359	1.25 (1.22-1.29)	3.5e-52		12127	1.25 (1.21-1.28)	0		1017	1.01 (0.92-1.12)	0.774274		11342	1.28 (1.24-1.31)	0
H26 Other cataract	14072	1.24 (1.21-1.27)	4.2e-54		13512	1.24 (1.20-1.27)	0		1434	1.05 (0.96-1.14)	0.300227		12638	1.26 (1.23-1.30)	0
H33 Retinal detachments and breaks	1211	0.60 (0.55-0.64)	4.2e-39		1133	0.59 (0.55-0.64)	3.72e-37		414	0.67 (0.59-0.77)	1.58e-08		797	0.56 (0.51-0.62)	1.45e-32
H34 Retinal vascular occlusions	218	0.75 (0.62-0.90)	0.0028		211	0.77 (0.63-0.93)	0.00683		23	0.71 (0.40-1.27)	0.248637		195	0.76 (0.62-0.93)	0.0084064
H35 Other retinal disorders	1773	1.17 (1.09-1.26)	3.6e-05		1700	1.19 (1.10-1.28)	1.17e-05		231	1.42 (1.13-1.79)	0.0023021		1542	1.15 (1.06-1.24)	0.0009366
H40 Glaucoma	1561	1.02 (0.94-1.10)	0.6422		1474	1.02 (0.94-1.10)	0.704897		292	1.05 (0.87-1.27)	0.584597		1269	1.01 (0.93-1.10)	0.738494
H43 Disorders of vitreous body	342	0.79 (0.68-0.93)	0.004		324	0.78 (0.67-0.92)	0.0029233		87	0.74 (0.54-1.01)	0.0581821		255	0.81 (0.68-0.98)	0.0256248
H50 Other strabismus	332	1.20 (1.00-1.44)	0.0477		299	1.20 (0.99-1.45)	0.0584131		135	1.28 (0.96-1.70)	0.0973108		197	1.14 (0.91-1.44)	0.257476
H53 Visual disturbances	426	0.90 (0.78-1.04)	0.1531		399	0.89 (0.77-1.03)	0.117102		123	1.03 (0.78-1.36)	0.830212		303	0.86 (0.73-1.02)	0.084399
H61 Other disorders of external ear	341	0.85 (0.72-1.00)	0.0455		324	0.89 (0.75-1.05)	0.164398		90	1.00 (0.71-1.40)	0.996102		251	0.80 (0.67-0.96)	0.0172844
H65 Nonsuppurative otitis media	323	0.77 (0.66-0.91)	0.0015		294	0.79 (0.67-0.94)	0.00645		100	0.83 (0.62-1.11)	0.213494		223	0.75 (0.62-0.91)	0.0032499
H72 Perforation of tympanic membrane	242	1.02 (0.84-1.23)	0.8713		216	0.99 (0.81-1.21)	0.924571		95	1.28 (0.91-1.78)	0.152509		147	0.89 (0.70-1.14)	0.360027
H81 Disorders of vestibular function	447	1.21 (1.04-1.41)	0.0129		439	1.19 (1.02-1.39)	0.0264634		119	1.24 (0.92-1.67)	0.158847		328	1.20 (1.01-1.43)	0.0392255
H83 Other diseases of inner ear	391	1.09 (0.93-1.28)	0.2649		371	1.15 (0.98-1.36)	0.0936408		119	1.10 (0.83-1.47)	0.508366		272	1.09 (0.90-1.31)	0.398977
H90 Conductive and sensorineural hearing loss	213	0.85 (0.70-1.05)	0.1299		203	0.89 (0.72-1.09)	0.2557		77	0.96 (0.68-1.36)	0.811316		136	0.81 (0.63-1.04)	0.0969708
I08 Multiple valve diseases	316	0.65 (0.56-0.76)	5e-08		308	0.63 (0.54-0.73)	3.98e-09		25	0.38 (0.23-0.63)	0.0001785		291	0.70 (0.59-0.82)	1.12e-05
I10 Essential (primary) hypertension	868	1.41 (1.26-1.57)	3.2e-09		846	1.43 (1.28-1.61)	9.92e-10		207	1.04 (0.84-1.29)	0.735904		661	1.58 (1.38-1.80)	1.73e-11
I20 Angina pectoris	2355	0.54 (0.51-0.57)	2e-105		2188	0.55 (0.52-0.58)	0		449	0.45 (0.40-0.51)	1.26e-37		1906	0.57 (0.54-0.61)	0
I21 Acute myocardial infarction	2314	0.32 (0.31-0.34)	0		2231	0.33 (0.31-0.34)	0		430	0.25 (0.22-0.28)	0		1884	0.34 (0.33-0.36)	0
I24 Other acute ischaemic heart diseases	483	0.40 (0.36-0.45)	1.2e-54		469	0.41 (0.36-0.46)	0		110	0.42 (0.33-0.53)	2.76e-12		373	0.39 (0.34-0.45)	0
I25 Chronic ischaemic heart disease	4221	0.34 (0.33-0.35)	0		3958	0.34 (0.33-0.36)	0		696	0.28 (0.26-0.31)	0		3525	0.36 (0.34-0.37)	0
I26 Pulmonary embolism	1820	0.76 (0.71-0.81)	5.4e-16		1752	0.75 (0.70-0.80)	7.96e-17		364	0.63 (0.54-0.72)	3.29e-10		1456	0.80 (0.74-0.86)	5.7e-09
I31 Other diseases of pericardium	260	0.57 (0.48-0.67)	4.6e-11		254	0.57 (0.48-0.68)	8.8e-11		73	0.46 (0.34-0.62)	4.83e-07		187	0.63 (0.51-0.77)	6.05e-06
I34 Nonrheumatic mitral valve disorders	289	0.51 (0.44-0.59)	4.6e-18		275	0.51 (0.44-0.60)	1.52e-16		38	0.38 (0.26-0.58)	4.11e-06		251	0.53 (0.45-0.63)	7.93e-14
I35 Nonrheumatic aortic valve disorders	635	0.49 (0.44-0.54)	5.4e-43		615	0.50 (0.45-0.56)	3.82e-38		65	0.35 (0.26-0.48)	2.61e-11		570	0.51 (0.45-0.56)	2.33e-34
I42 Cardiomyopathy	381	0.69 (0.59-0.79)	3.5e-07		369	0.73 (0.63-0.85)	3.48e-05		112	0.67 (0.51-0.87)	0.0031556		269	0.69 (0.58-0.82)	3.29e-05
I44 Atrioventricular and left bundle-branch block	582	0.42 (0.38-0.46)	9.4e-61		558	0.41 (0.37-0.45)	0		78	0.49 (0.36-0.66)	3.18e-06		504	0.41 (0.37-0.46)	0
I47 Paroxysmal tachycardia	912	0.69 (0.63-0.75)	2.3e-15		848	0.67 (0.61-0.74)	2.72e-16		281	0.86 (0.72-1.03)	0.0992836		631	0.63 (0.57-0.70)	1.25e-16
I48 Atrial fibrillation and flutter	3779	0.52 (0.50-0.54)	6e-198		3616	0.52 (0.50-0.55)	0		487	0.36 (0.32-0.41)	0		3292	0.55 (0.53-0.58)	0
I49 Other cardiac arrhythmias	664	0.67 (0.60-0.75)	3.7e-13		636	0.66 (0.59-0.74)	1.37e-13		144	0.71 (0.56-0.90)	0.00526		520	0.66 (0.59-0.75)	2e-11
I50 Heart failure	1174	0.46 (0.42-0.49)	7.5e-94		1154	0.47 (0.43-0.50)	0		140	0.48 (0.39-0.60)	1.02e-10		1034	0.45 (0.42-0.49)	0
I51 Complications and ill-defined descriptions of heart disease	233	0.54 (0.45-0.64)	1e-12		224	0.52 (0.44-0.62)	2.9e-13		43	0.47 (0.31-0.69)	0.0001421		190	0.55 (0.46-0.67)	1.47e-09
I60 Subarachnoid haemorrhage	423	1.50 (1.27-1.77)	1.9e-06		408	1.60 (1.34-1.90)	9.35e-08		124	1.14 (0.85-1.54)	0.375919		299	1.69 (1.38-2.07)	3.77e-07
I61 Intracerebral haemorrhage	450	0.65 (0.57-0.73)	3.2e-11		431	0.65 (0.57-0.74)	9.41e-11		58	0.57 (0.40-0.81)	0.0015365		392	0.66 (0.58-0.76)	6.07e-09
I63 Cerebral infarction	2148	0.55 (0.52-0.58)	5e-93		2072	0.55 (0.51-0.58)	0		302	0.48 (0.41-0.56)	5.79e-22		1846	0.57 (0.53-0.60)	0
I64 Stroke, not specified as haemorrhage or infarction	335	0.55 (0.48-0.64)	1.5e-15		317	0.58 (0.50-0.68)	1.36e-12		57	0.63 (0.44-0.91)	0.0143938		278	0.54 (0.46-0.63)	3.28e-14
I65 Occlusion and stenosis of precerebral arteries, not resulting in cerebral infarction	202	0.39 (0.33-0.47)	8.7e-26		189	0.42 (0.35-0.51)	1.59e-20		22	0.32 (0.19-0.54)	1.95e-05		180	0.40 (0.33-0.48)	4.12e-22
I67 Other cerebrovascular diseases	288	1.10 (0.92-1.33)	0.2921		264	1.07 (0.88-1.30)	0.483052		94	1.67 (1.13-2.45)	0.0092404		194	0.97 (0.78-1.20)	0.786202
I70 Atherosclerosis	306	0.37 (0.32-0.42)	7.7e-45		287	0.36 (0.31-0.42)	0		40	0.29 (0.20-0.42)	1.74e-10		266	0.38 (0.33-0.44)	4.77e-36
I73 Other peripheral vascular diseases	240	0.43 (0.37-0.51)	6.4e-24		217	0.44 (0.37-0.52)	4.97e-21		59	0.53 (0.38-0.75)	0.0003962		181	0.41 (0.34-0.49)	2.53e-21
I74 Arterial embolism and thrombosis	222	0.42 (0.36-0.50)	5.9e-24		208	0.41 (0.35-0.49)	1.1e-23		39	0.40 (0.27-0.60)	8.91e-06		183	0.43 (0.36-0.52)	1.36e-19
I77 Other disorders of arteries and arterioles	376	0.50 (0.44-0.57)	9.1e-25		355	0.50 (0.43-0.57)	3.79e-23		72	0.61 (0.45-0.84)	0.0024346		304	0.48 (0.41-0.55)	5.65e-23
I80 Phlebitis and thrombophlebitis	1292	0.67 (0.62-0.72)	1e-24		1223	0.67 (0.62-0.72)	7.97e-24		272	0.52 (0.44-0.61)	2.34e-15		1020	0.72 (0.66-0.79)	1.91e-13
I83 Varicose veins of lower extremities	2447	1.18 (1.10-1.25)	8.7e-07		2176	1.16 (1.09-1.24)	1.61e-05		789	1.21 (1.08-1.36)	0.0012348		1658	1.16 (1.07-1.25)	0.0002349
I84 Haemorrhoids	4503	0.90 (0.86-0.94)	5.1e-06		3995	0.91 (0.86-0.95)	3.27e-05		1784	0.87 (0.81-0.93)	0.0001133		2719	0.92 (0.87-0.98)	0.0062349
I95 Hypotension	755	0.57 (0.52-0.63)	1.6e-29		731	0.57 (0.52-0.63)	1.15e-28		107	0.58 (0.45-0.75)	3.62e-05		648	0.58 (0.52-0.64)	2.27e-25
J02 Acute pharyngitis	262	1.20 (0.98-1.46)	0.071		246	1.19 (0.97-1.45)	0.0927842		112	1.55 (1.11-2.16)	0.0096425		150	1.03 (0.80-1.32)	0.816333
J06 Acute upper respiratory infections of multiple and unspecified sites	338	1.13 (0.95-1.35)	0.1547		314	1.11 (0.92-1.32)	0.271298		132	1.47 (1.09-1.98)	0.0118413		206	1.00 (0.81-1.24)	0.990417
J10 Influenza due to identified influenza virus	538	0.94 (0.83-1.08)	0.382		534	0.99 (0.87-1.13)	0.854733		153	1.03 (0.80-1.33)	0.824562		385	0.92 (0.79-1.07)	0.259367
J18 Pneumonia, organism unspecified	5648	0.72 (0.69-0.74)	1.1e-69		5492	0.71 (0.69-0.74)	0		1105	0.82 (0.75-0.90)	1.5e-05		4543	0.69 (0.67-0.72)	0
J22 Unspecified acute lower respiratory infection	3076	0.82 (0.78-0.86)	3.4e-14		2950	0.82 (0.78-0.87)	1.17e-12		770	1.01 (0.91-1.13)	0.822858		2306	0.77 (0.73-0.82)	5.19e-18
J32 Chronic sinusitis	508	0.89 (0.78-1.02)	0.0912		475	0.86 (0.75-0.98)	0.0258535		218	0.92 (0.75-1.13)	0.441166		290	0.88 (0.74-1.04)	0.1314
J33 Nasal polyp	457	0.39 (0.34-0.43)	3.6e-57		416	0.41 (0.36-0.46)	0		177	0.44 (0.36-0.53)	5.57e-17		280	0.36 (0.31-0.41)	0
J34 Other disorders of nose and nasal sinuses	1077	0.65 (0.60-0.70)	3.8e-24		973	0.64 (0.58-0.70)	1.75e-23		527	0.66 (0.58-0.75)	2.31e-11		550	0.64 (0.57-0.72)	2.63e-14
J35 Chronic diseases of tonsils and adenoids	247	1.36 (1.10-1.68)	0.005		226	1.24 (1.00-1.54)	0.0510377		123	1.49 (1.09-2.03)	0.0133705		124	1.26 (0.94-1.69)	0.114825
J38 Diseases of vocal cords and larynx, not elsewhere classified	584	0.74 (0.66-0.83)	4.4e-07		551	0.75 (0.67-0.85)	5.62e-06		192	0.85 (0.69-1.06)	0.15094		392	0.70 (0.61-0.80)	4.63e-07
J39 Other diseases of upper respiratory tract	213	0.67 (0.56-0.81)	4.6e-05		199	0.69 (0.57-0.84)	0.0001988		69	0.75 (0.53-1.07)	0.108338		144	0.63 (0.50-0.79)	8.03e-05
J44 Other chronic obstructive pulmonary disease	1593	0.74 (0.69-0.79)	1.6e-17		1534	0.75 (0.70-0.81)	1.33e-14		249	0.80 (0.66-0.97)	0.0198375		1344	0.72 (0.67-0.78)	5.99e-17
J45 Asthma	1216	1.77 (1.60-1.96)	6.9e-28		1137	1.70 (1.53-1.89)	1.4e-22		445	1.81 (1.52-2.15)	2.41e-11		771	1.75 (1.55-1.99)	4.53e-18
J47 Bronchiectasis	559	1.56 (1.35-1.80)	1.5e-09		544	1.50 (1.29-1.74)	7.4e-08		72	1.62 (1.05-2.48)	0.027532		487	1.56 (1.33-1.81)	1.72e-08
J69 Pneumonitis due to solids and liquids	341	0.46 (0.40-0.53)	6.5e-28		336	0.47 (0.41-0.54)	7.81e-27		54	0.53 (0.37-0.77)	0.0007306		287	0.45 (0.39-0.52)	1.16e-25
J84 Other interstitial pulmonary diseases	344	0.56 (0.49-0.65)	3.8e-15		332	0.57 (0.50-0.66)	8.25e-14		62	0.85 (0.58-1.23)	0.38739		282	0.53 (0.45-0.62)	5.56e-16
J90 Pleural effusion, not elsewhere classified	980	0.68 (0.62-0.74)	2.7e-17		930	0.68 (0.62-0.75)	1.71e-16		214	1.03 (0.83-1.28)	0.802548		766	0.62 (0.57-0.69)	4.35e-21
J96 Respiratory failure, not elsewhere classified	319	0.80 (0.68-0.94)	0.008		306	0.79 (0.67-0.93)	0.0044415		71	1.13 (0.78-1.64)	0.517321		248	0.74 (0.62-0.89)	0.0011439
J98 Other respiratory disorders	646	0.95 (0.84-1.07)	0.4038		622	0.94 (0.84-1.07)	0.355274		117	0.83 (0.63-1.08)	0.171466		529	0.98 (0.86-1.12)	0.783223
K01 Embedded and impacted teeth	369	0.94 (0.81-1.11)	0.4861		332	0.92 (0.77-1.08)	0.305835		202	0.97 (0.78-1.21)	0.810297		167	0.90 (0.72-1.14)	0.401376
K02 Dental caries	1626	1.01 (0.93-1.08)	0.8933		1511	0.98 (0.90-1.06)	0.594728		761	1.13 (1.00-1.26)	0.0450558		865	0.92 (0.83-1.02)	0.115775
K04 Diseases of pulp and periapical tissues	757	1.21 (1.08-1.36)	0.0015		692	1.21 (1.08-1.37)	0.0017588		319	1.17 (0.98-1.40)	0.0838129		438	1.22 (1.05-1.43)	0.0102205
K05 Gingivitis and periodontal diseases	348	1.39 (1.16-1.67)	0.00038		325	1.45 (1.20-1.76)	0.0001211		166	1.33 (1.02-1.72)	0.0337889		182	1.46 (1.13-1.88)	0.0037026
K07 Dentofacial anomalies [including malocclusion]	220	1.77 (1.39-2.25)	4.6e-06		205	1.75 (1.36-2.25)	1.27e-05		119	1.84 (1.31-2.59)	0.0004342		101	1.68 (1.19-2.39)	0.0034281
K08 Other disorders of teeth and supporting structures	1200	1.06 (0.97-1.16)	0.1777		1093	1.04 (0.94-1.14)	0.449812		468	1.26 (1.08-1.46)	0.002998		732	0.97 (0.87-1.08)	0.550085
K11 Diseases of salivary glands	380	1.08 (0.92-1.27)	0.3303		353	1.03 (0.88-1.22)	0.703128		131	1.13 (0.85-1.49)	0.396692		249	1.07 (0.88-1.30)	0.49843
K12 Stomatitis and related lesions	262	1.08 (0.89-1.31)	0.4487		252	1.12 (0.91-1.36)	0.279889		100	1.08 (0.79-1.49)	0.631842		162	1.05 (0.82-1.34)	0.709485
K13 Other diseases of lip and oral mucosa	1612	1.14 (1.05-1.23)	0.0014		1513	1.14 (1.05-1.24)	0.0013077		546	1.17 (1.02-1.34)	0.0289947		1066	1.12 (1.02-1.23)	0.0174483
K14 Diseases of tongue	678	1.11 (0.98-1.25)	0.1016		642	1.06 (0.94-1.20)	0.33335		216	1.15 (0.92-1.43)	0.207793		462	1.09 (0.94-1.26)	0.254399
K20 Oesophagitis	2458	0.92 (0.87-0.98)	0.0095		2312	0.95 (0.89-1.01)	0.0896377		686	0.77 (0.69-0.87)	7.07e-06		1772	0.99 (0.92-1.07)	0.823941
K21 Gastro-oesophageal reflux disease	6763	1.17 (1.13-1.22)	5.3e-16		6344	1.15 (1.10-1.20)	9.15e-12		2231	1.12 (1.05-1.20)	0.0010609		4532	1.20 (1.14-1.26)	3.97e-14
K22 Other diseases of oesophagus	3419	0.68 (0.65-0.71)	3e-58		3233	0.68 (0.65-0.71)	0		857	0.65 (0.59-0.71)	6.61e-19		2562	0.69 (0.65-0.73)	0
K25 Gastric ulcer	1308	1.08 (0.99-1.17)	0.091		1223	1.06 (0.97-1.16)	0.184742		351	1.15 (0.97-1.37)	0.102462		957	1.05 (0.95-1.16)	0.300703
K26 Duodenal ulcer	402	0.49 (0.43-0.56)	5.6e-27		373	0.48 (0.42-0.55)	3.62e-27		99	0.42 (0.32-0.54)	3.29e-11		303	0.52 (0.45-0.61)	1.46e-17
K29 Gastritis and duodenitis	10296	1.22 (1.19-1.26)	5.9e-36		9726	1.23 (1.19-1.27)	8.83e-36		3217	1.30 (1.23-1.38)	1.62e-18		7079	1.19 (1.15-1.24)	5.88e-20
K30 Dyspepsia	4168	1.68 (1.59-1.78)	3.7e-77		3801	1.68 (1.59-1.78)	0		1302	1.66 (1.50-1.83)	3.33e-23		2866	1.69 (1.58-1.80)	0
K31 Other diseases of stomach and duodenum	3467	1.49 (1.40-1.57)	8.4e-41		3316	1.49 (1.40-1.58)	0		848	1.55 (1.37-1.75)	2.55e-12		2619	1.47 (1.37-1.57)	8.47e-30
K35 Acute appendicitis	1062	0.97 (0.88-1.06)	0.4645		1001	0.94 (0.86-1.04)	0.226298		488	1.01 (0.88-1.16)	0.889047		574	0.93 (0.82-1.05)	0.258448
K40 Inguinal hernia	1012	0.07 (0.06-0.07)	0		967	0.07 (0.07-0.07)	0		195	0.06 (0.05-0.07)	0		817	0.07 (0.07-0.08)	0
K41 Femoral hernia	419	2.71 (2.19-3.35)	3.4e-20		399	2.70 (2.16-3.36)	9.01e-19		106	3.66 (2.24-5.99)	2.24e-07		313	2.49 (1.97-3.16)	4.08e-14
K42 Umbilical hernia	672	0.28 (0.25-0.31)	1e-164		628	0.28 (0.25-0.30)	0		272	0.27 (0.23-0.31)	0		400	0.29 (0.25-0.32)	0
K43 Ventral hernia	1529	0.91 (0.84-0.98)	0.0114		1434	0.90 (0.83-0.97)	0.0074519		509	1.11 (0.96-1.27)	0.169981		1020	0.84 (0.76-0.92)	0.0001512
K44 Diaphragmatic hernia	6170	1.40 (1.34-1.47)	2.8e-52		5801	1.41 (1.35-1.47)	0		1788	1.51 (1.39-1.64)	2.16e-22		4382	1.37 (1.30-1.44)	6.37e-33
K50 Crohn's disease [regional enteritis]	509	1.12 (0.98-1.29)	0.1076		471	1.10 (0.95-1.27)	0.197895		214	1.08 (0.87-1.35)	0.467786		295	1.15 (0.96-1.39)	0.129071
K51 Ulcerative colitis	807	0.75 (0.68-0.83)	1.9e-08		762	0.78 (0.70-0.87)	2.94e-06		336	0.81 (0.69-0.95)	0.0102711		471	0.71 (0.62-0.81)	2.58e-07
K52 Other non-infective gastro-enteritis and colitis	5024	1.37 (1.31-1.44)	1.2e-39		4490	1.37 (1.30-1.44)	2.25e-35		1665	1.46 (1.35-1.59)	9.72e-19		3359	1.34 (1.26-1.42)	1.09e-23
K55 Vascular disorders of intestine	475	1.03 (0.90-1.19)	0.6377		455	1.04 (0.90-1.21)	0.562519		86	1.23 (0.86-1.76)	0.257079		389	1.00 (0.85-1.16)	0.97638
K56 Paralytic ileus and intestinal obstruction without hernia	1769	1.06 (0.99-1.14)	0.1132		1706	1.06 (0.98-1.14)	0.122333		455	1.40 (1.20-1.65)	2.83e-05		1314	0.98 (0.90-1.06)	0.57001
K57 Diverticular disease of intestine	12617	1.15 (1.12-1.18)	6.3e-22		12044	1.15 (1.11-1.18)	9.63e-21		3050	0.99 (0.94-1.05)	0.720993		9567	1.21 (1.17-1.25)	2.09e-29
K58 Irritable bowel syndrome	494	2.13 (1.78-2.54)	1.1e-16		444	2.24 (1.86-2.71)	3.47e-17		241	1.98 (1.54-2.56)	1.3e-07		253	2.27 (1.77-2.92)	1.55e-10
K59 Other functional intestinal disorders	3719	1.33 (1.26-1.40)	1.7e-24		3472	1.29 (1.22-1.36)	2.56e-19		1216	1.89 (1.69-2.10)	8.84e-31		2503	1.16 (1.09-1.24)	2.81e-06
K60 Fissure and fistula of anal and rectal regions	577	0.49 (0.44-0.55)	3.5e-38		525	0.49 (0.44-0.55)	3.5e-34		321	0.56 (0.48-0.65)	3.76e-14		256	0.42 (0.36-0.49)	4.46e-27
K61 Abscess of anal and rectal regions	239	0.38 (0.32-0.45)	1.4e-32		220	0.38 (0.32-0.45)	1.62e-29		132	0.41 (0.33-0.51)	7.59e-16		107	0.36 (0.28-0.45)	1.05e-17
K62 Other diseases of anus and rectum	6597	0.85 (0.82-0.88)	5.5e-19		5967	0.84 (0.81-0.87)	1.59e-19		2361	0.88 (0.83-0.94)	5.85e-05		4236	0.84 (0.80-0.87)	2.59e-15
K63 Other diseases of intestine	7814	0.72 (0.69-0.74)	2.3e-93		7478	0.73 (0.71-0.76)	0		2350	0.74 (0.69-0.78)	1.02e-23		5464	0.71 (0.68-0.74)	0
K64 Haemorrhoids and perianal venous thrombosis	2926	0.95 (0.90-1.00)	0.0644		2926	0.95 (0.90-1.01)	0.103255		1355	1.00 (0.92-1.09)	0.948706		1571	0.91 (0.84-0.98)	0.0141131
K66 Other disorders of peritoneum	257	1.33 (1.08-1.64)	0.0075		235	1.34 (1.07-1.66)	0.0094955		105	2.03 (1.39-2.97)	0.0002595		152	1.09 (0.84-1.40)	0.526109
K75 Other inflammatory liver diseases	301	0.96 (0.80-1.14)	0.6109		285	0.91 (0.76-1.08)	0.278543		95	0.96 (0.71-1.31)	0.806253		206	0.96 (0.77-1.18)	0.678366
K76 Other diseases of liver	462	0.84 (0.73-0.96)	0.0098		445	0.84 (0.74-0.97)	0.0162521		143	0.76 (0.59-0.96)	0.0240346		319	0.87 (0.74-1.02)	0.0948593
K80 Cholelithiasis	7462	1.70 (1.63-1.77)	2e-140		6920	1.66 (1.59-1.73)	0		2794	2.25 (2.09-2.43)	0		4668	1.49 (1.42-1.56)	0
K81 Cholecystitis	1118	0.96 (0.88-1.05)	0.4199		1055	0.96 (0.87-1.05)	0.345818		392	1.32 (1.12-1.56)	0.0012164		726	0.84 (0.76-0.94)	0.0016075
K82 Other diseases of gallbladder	243	1.34 (1.08-1.65)	0.0066		229	1.21 (0.98-1.50)	0.0774277		92	1.73 (1.18-2.51)	0.0045429		151	1.19 (0.92-1.54)	0.174926
K83 Other diseases of biliary tract	909	0.93 (0.84-1.03)	0.1529		877	0.96 (0.87-1.06)	0.425829		205	1.27 (1.01-1.61)	0.0428553		704	0.87 (0.78-0.97)	0.0097732
K85 Acute pancreatitis	892	0.88 (0.80-0.97)	0.0127		847	0.87 (0.78-0.96)	0.0054019		292	1.00 (0.84-1.20)	0.973897		600	0.84 (0.75-0.95)	0.0039106
K86 Other diseases of pancreas	504	0.87 (0.76-0.99)	0.0381		490	0.96 (0.84-1.10)	0.559515		115	0.75 (0.57-0.99)	0.0406833		389	0.91 (0.78-1.05)	0.199294
K90 Intestinal malabsorption	464	1.28 (1.10-1.50)	0.0015		424	1.25 (1.06-1.46)	0.0065687		193	1.61 (1.25-2.08)	0.0002787		271	1.13 (0.93-1.37)	0.214359
K91 Postprocedural disorders of digestive system, not elsewhere classified	576	0.81 (0.72-0.92)	0.00086		548	0.82 (0.72-0.93)	0.0017976		196	1.09 (0.86-1.37)	0.47949		380	0.72 (0.62-0.83)	6.18e-06
K92 Other diseases of digestive system	4844	0.82 (0.78-0.85)	2.2e-21		4661	0.82 (0.79-0.86)	4.94e-19		1714	0.92 (0.85-0.99)	0.0256875		3130	0.77 (0.73-0.81)	1.44e-23
L02 Cutaneous abscess, furuncle and carbuncle	874	0.70 (0.64-0.78)	4.9e-13		817	0.70 (0.64-0.78)	2.59e-12		423	0.77 (0.67-0.89)	0.0003838		451	0.65 (0.57-0.74)	4.17e-11
L03 Cellulitis	2618	0.69 (0.65-0.72)	8.5e-42		2493	0.69 (0.66-0.73)	9.7e-38		815	0.68 (0.61-0.75)	8.63e-15		1803	0.69 (0.65-0.74)	1.21e-28
L08 Other local infections of skin and subcutaneous tissue	228	0.76 (0.63-0.92)	0.0042		212	0.77 (0.63-0.94)	0.0093212		75	0.83 (0.59-1.16)	0.27327		153	0.73 (0.58-0.91)	0.0063638
L30 Other dermatitis	209	1.10 (0.89-1.37)	0.3808		195	1.17 (0.93-1.47)	0.186336		59	1.44 (0.93-2.25)	0.105218		150	1.02 (0.79-1.31)	0.879747
L40 Psoriasis	213	1.03 (0.83-1.27)	0.8062		202	1.12 (0.90-1.40)	0.313953		74	1.08 (0.75-1.55)	0.691764		139	0.99 (0.77-1.29)	0.968897
L43 Lichen planus	254	1.52 (1.22-1.88)	0.00016		235	1.57 (1.25-1.98)	0.0001259		75	1.62 (1.07-2.45)	0.0216495		179	1.49 (1.16-1.92)	0.0021461
L57 Skin changes due to chronic exposure to nonionising radiation	1335	0.85 (0.79-0.92)	8.3e-05		1277	0.85 (0.78-0.92)	6.56e-05		231	1.07 (0.86-1.31)	0.551835		1104	0.82 (0.75-0.89)	5.73e-06
L60 Nail disorders	325	0.99 (0.83-1.17)	0.8753		300	0.95 (0.79-1.13)	0.551158		101	0.94 (0.69-1.27)	0.673073		224	1.03 (0.84-1.26)	0.775452
L72 Follicular cysts of skin and subcutaneous tissue	2300	0.95 (0.89-1.01)	0.0876		2082	0.95 (0.89-1.01)	0.112984		885	0.99 (0.89-1.10)	0.893489		1415	0.92 (0.85-1.00)	0.0438578
L81 Other disorders of pigmentation	401	1.34 (1.14-1.58)	0.00048		372	1.21 (1.02-1.43)	0.0275735		130	1.77 (1.29-2.43)	0.0004096		271	1.21 (1.00-1.47)	0.0549812
L82 Seborrhoeic keratosis	1287	0.92 (0.84-0.99)	0.0368		1204	0.88 (0.80-0.95)	0.0022918		301	0.83 (0.70-0.99)	0.0364741		986	0.94 (0.86-1.04)	0.224595
L85 Other epidermal thickening	326	0.83 (0.70-0.97)	0.0218		308	0.84 (0.71-1.00)	0.0458732		73	1.14 (0.78-1.66)	0.492649		253	0.77 (0.64-0.92)	0.0046262
L90 Atrophic disorders of skin	905	1.39 (1.24-1.55)	7.2e-09		800	1.28 (1.14-1.44)	2.24e-05		304	1.82 (1.47-2.25)	3.65e-08		601	1.25 (1.09-1.42)	0.0009823
L98 Other disorders of skin and subcutaneous tissue, not elsewhere classified	2297	0.87 (0.82-0.93)	1.4e-05		2149	0.85 (0.79-0.90)	1.99e-07		645	1.17 (1.03-1.32)	0.0173226		1652	0.80 (0.74-0.85)	1.84e-10
M05 Seropositive rheumatoid arthritis	317	2.59 (2.05-3.27)	1.5e-15		309	2.43 (1.92-3.07)	1.91e-13		91	2.32 (1.52-3.53)	9.91e-05		226	2.72 (2.05-3.60)	3.23e-12
M06 Other rheumatoid arthritis	897	2.33 (2.04-2.67)	1.9e-35		840	2.35 (2.05-2.70)	4.7e-34		245	2.39 (1.84-3.11)	6.9e-11		652	2.33 (1.99-2.72)	2.46e-26
M13 Other arthritis	1186	1.56 (1.41-1.72)	4.9e-18		1127	1.51 (1.37-1.68)	2.5e-15		313	1.72 (1.40-2.11)	2.56e-07		873	1.52 (1.35-1.70)	1.59e-12
M15 Polyarthrosis	2247	1.61 (1.49-1.73)	1.5e-36		2173	1.65 (1.53-1.78)	0		364	1.68 (1.39-2.04)	1.31e-07		1883	1.59 (1.47-1.72)	3.42e-30
M16 Coxarthrosis [arthrosis of hip]	8875	1.32 (1.27-1.36)	5.3e-54		8486	1.32 (1.28-1.37)	0		1508	1.14 (1.05-1.24)	0.0024944		7367	1.36 (1.31-1.41)	0
M17 Gonarthrosis [arthrosis of knee]	9743	1.08 (1.05-1.12)	4.9e-07		9221	1.08 (1.05-1.12)	1.58e-06		1795	1.07 (1.00-1.16)	0.0607223		7948	1.09 (1.05-1.13)	2.3e-06
M18 Arthrosis of first carpometacarpal joint	1257	2.69 (2.39-3.03)	2.8e-61		1198	2.62 (2.32-2.95)	0		355	3.27 (2.56-4.17)	1.41e-21		902	2.54 (2.22-2.90)	0
M19 Other arthrosis	4000	1.56 (1.48-1.65)	1.4e-56		3795	1.60 (1.51-1.69)	0		1067	1.46 (1.32-1.63)	2.55e-12		2933	1.60 (1.50-1.71)	0
M20 Acquired deformities of fingers and toes	6279	4.12 (3.87-4.39)	0		5741	4.13 (3.87-4.40)	0		1907	4.00 (3.56-4.49)	0		4372	4.16 (3.86-4.48)	0
M21 Other acquired deformities of limbs	481	1.37 (1.17-1.59)	6e-05		454	1.48 (1.26-1.73)	1.78e-06		145	1.25 (0.95-1.65)	0.10949		336	1.41 (1.17-1.69)	0.0002531
M23 Internal derangement of knee	5269	0.80 (0.77-0.83)	1e-27		4809	0.80 (0.77-0.84)	1.46e-24		2138	0.68 (0.64-0.72)	3.26e-35		3131	0.91 (0.86-0.96)	0.0002804
M24 Other specific joint derangements	751	1.12 (1.00-1.26)	0.0551		691	1.15 (1.02-1.30)	0.0238474		390	1.07 (0.91-1.26)	0.417904		361	1.16 (0.98-1.37)	0.0827026
M25 Other joint disorders, not elsewhere classified	5019	1.35 (1.29-1.42)	9.7e-37		4691	1.37 (1.31-1.44)	1.5e-37		1582	1.31 (1.21-1.43)	3.18e-10		3437	1.37 (1.29-1.45)	5.39e-28
M31 Other necrotising vasculopathies	402	1.71 (1.43-2.04)	4.3e-09		384	1.68 (1.40-2.02)	2.19e-08		50	1.29 (0.80-2.08)	0.293778		352	1.79 (1.47-2.17)	4.18e-09
M35 Other systemic involvement of connective tissue	261	2.37 (1.86-3.02)	2.6e-12		250	2.29 (1.79-2.93)	5.56e-11		70	4.57 (2.40-8.69)	3.59e-06		191	2.07 (1.58-2.69)	8.04e-08
M41 Scoliosis	290	3.39 (2.61-4.41)	1e-19		269	3.27 (2.50-4.27)	4.23e-18		53	2.43 (1.40-4.23)	0.0016009		237	3.70 (2.74-5.00)	1.35e-17
M43 Other deforming dorsopathies	770	1.87 (1.64-2.14)	2.1e-20		721	1.91 (1.66-2.19)	2.4e-20		172	1.39 (1.07-1.81)	0.0140231		598	2.05 (1.76-2.39)	7.83e-20
M46 Other inflammatory spondylopathies	335	1.16 (0.98-1.38)	0.09		324	1.13 (0.95-1.35)	0.161093		99	1.44 (1.02-2.04)	0.0389722		236	1.09 (0.89-1.33)	0.414642
M47 Spondylosis	2022	1.31 (1.22-1.41)	2.8e-13		1916	1.34 (1.24-1.44)	6.05e-14		555	1.18 (1.02-1.35)	0.0214557		1467	1.37 (1.26-1.49)	1.02e-12
M48 Other spondylopathies	2074	1.07 (1.00-1.14)	0.0582		1980	1.05 (0.98-1.13)	0.158231		386	1.05 (0.89-1.23)	0.547003		1688	1.07 (0.99-1.15)	0.0797493
M50 Cervical disk disorders	571	0.85 (0.75-0.96)	0.0103		545	0.85 (0.75-0.96)	0.0097575		267	0.92 (0.76-1.11)	0.373282		304	0.81 (0.69-0.96)	0.012151
M51 Other intervertebral disk disorders	3394	1.17 (1.11-1.24)	1.1e-08		3172	1.19 (1.12-1.26)	3.82e-09		1191	1.07 (0.97-1.17)	0.169367		2203	1.24 (1.15-1.32)	1.5e-09
M53 Other dorsopathies, not elsewhere classified	293	3.43 (2.62-4.48)	1.9e-19		280	3.82 (2.87-5.07)	2.35e-20		128	3.47 (2.29-5.25)	4.02e-09		165	3.49 (2.45-4.97)	5.15e-12
M54 Dorsalgia	5765	1.34 (1.28-1.40)	1.5e-39		5360	1.35 (1.29-1.41)	5.74e-38		1939	1.36 (1.26-1.46)	8.5e-15		3826	1.33 (1.26-1.40)	6.09e-26
M62 Other disorders of muscle	241	0.82 (0.68-0.99)	0.0391		226	0.78 (0.65-0.95)	0.0119266		79	0.77 (0.56-1.07)	0.120582		162	0.85 (0.68-1.07)	0.159971
M65 Synovitis and tenosynovitis	1918	1.28 (1.19-1.38)	8.9e-11		1760	1.24 (1.15-1.34)	4.87e-08		674	1.44 (1.26-1.64)	1.21e-07		1244	1.21 (1.11-1.33)	3.15e-05
M66 Spontaneous rupture of synovium and tendon	219	1.00 (0.81-1.22)	0.9775		207	0.91 (0.74-1.12)	0.380454		54	0.75 (0.51-1.11)	0.151454		165	1.11 (0.87-1.41)	0.395148
M67 Other disorders of synovium and tendon	1524	1.65 (1.51-1.80)	1.4e-27		1405	1.58 (1.44-1.73)	8.65e-22		579	1.55 (1.34-1.80)	4.11e-09		945	1.70 (1.52-1.91)	7.77e-20
M70 Soft tissue disorders related to use, overuse and pressure	760	1.07 (0.96-1.20)	0.2167		721	1.11 (0.98-1.24)	0.0944076		209	0.84 (0.69-1.03)	0.101855		551	1.20 (1.05-1.38)	0.0082369
M71 Other bursopathies	329	1.11 (0.94-1.32)	0.2256		310	1.10 (0.92-1.31)	0.28568		97	1.17 (0.84-1.63)	0.351884		232	1.09 (0.89-1.34)	0.397047
M72 Fibroblastic disorders	1122	0.33 (0.31-0.36)	1e-194		1067	0.34 (0.32-0.37)	0		254	0.38 (0.32-0.44)	2.83e-34		868	0.32 (0.30-0.35)	0
M75 Shoulder lesions	4655	0.95 (0.91-0.99)	0.0165		4324	0.96 (0.92-1.01)	0.0811118		1812	1.06 (0.98-1.14)	0.1278		2843	0.89 (0.84-0.94)	5.87e-05
M76 Enthesopathies of lower limb, excluding foot	251	1.22 (0.99-1.49)	0.0634		235	1.36 (1.10-1.69)	0.0045843		120	1.42 (1.04-1.94)	0.0276389		131	1.07 (0.81-1.41)	0.619954
M77 Other enthesopathies	542	1.32 (1.14-1.53)	0.00015		493	1.35 (1.16-1.58)	8.31e-05		293	1.25 (1.03-1.52)	0.0227379		249	1.41 (1.14-1.76)	0.0019031
M79 Other soft tissue disorders, not elsewhere classified	5140	1.07 (1.03-1.12)	0.0013		4818	1.10 (1.05-1.15)	2.69e-05		1546	1.14 (1.05-1.23)	0.0022043		3594	1.05 (1.00-1.11)	0.0470035
M80 Osteoporosis with pathological fracture	454	3.17 (2.57-3.90)	1.6e-27		438	3.14 (2.55-3.88)	2.06e-26		53	2.63 (1.48-4.68)	0.0010166		401	3.25 (2.60-4.06)	3.48e-25
M81 Osteoporosis without pathological fracture	2006	7.03 (6.14-8.05)	7e-175		1946	6.68 (5.82-7.67)	0		320	6.26 (4.49-8.73)	3.38e-27		1686	7.20 (6.21-8.35)	0
M84 Disorders of continuity of bone	736	1.37 (1.21-1.55)	6e-07		705	1.42 (1.25-1.62)	7.54e-08		213	0.88 (0.72-1.08)	0.229332		523	1.78 (1.51-2.08)	1.72e-12
M85 Other disorders of bone density and structure	211	3.10 (2.30-4.17)	8.3e-14		205	2.97 (2.19-4.02)	2.3e-12		53	4.03 (2.11-7.70)	2.54e-05		158	2.88 (2.06-4.02)	5.78e-10
M89 Other disorders of bone	444	1.56 (1.32-1.85)	1.4e-07		405	1.51 (1.27-1.79)	3.16e-06		165	1.51 (1.15-1.98)	0.0030243		279	1.61 (1.31-1.99)	9.15e-06
M94 Other disorders of cartilage	322	1.91 (1.56-2.34)	6.1e-10		294	1.76 (1.42-2.17)	1.51e-07		145	2.22 (1.60-3.07)	1.68e-06		177	1.70 (1.30-2.22)	8.96e-05
M96 Postprocedural musculoskeletal disorders, not elsewhere classified	351	1.31 (1.09-1.56)	0.0031		345	1.35 (1.12-1.61)	0.001216		88	1.33 (0.92-1.92)	0.124866		263	1.30 (1.06-1.59)	0.0115694
N12 Tubulo-interstitial nephritis, not specified as acute or chronic	843	2.26 (1.98-2.60)	9.1e-32		816	2.22 (1.93-2.55)	3.8e-29		358	3.00 (2.37-3.80)	4.9e-20		485	1.93 (1.63-2.28)	3.21e-14
N13 Obstructive and reflux uropathy	948	0.52 (0.47-0.56)	9.3e-52		907	0.52 (0.48-0.57)	0		267	0.50 (0.43-0.59)	9.14e-17		681	0.52 (0.47-0.58)	5.06e-36
N17 Acute renal failure	1140	0.55 (0.50-0.59)	3.4e-52		1120	0.54 (0.50-0.59)	0		207	0.68 (0.56-0.83)	0.0001041		933	0.52 (0.48-0.57)	0
N18 Chronic renal failure	351	0.50 (0.43-0.57)	7.7e-23		344	0.51 (0.44-0.58)	3.36e-21		91	0.58 (0.44-0.77)	0.0001596		260	0.47 (0.40-0.56)	1.04e-19
N20 Calculus of kidney and ureter	1168	0.42 (0.39-0.45)	3e-118		1078	0.43 (0.40-0.47)	0		432	0.38 (0.34-0.43)	0		736	0.44 (0.40-0.48)	0
N23 Unspecified renal colic	241	0.50 (0.42-0.59)	5.9e-16		219	0.52 (0.44-0.63)	1.13e-12		103	0.50 (0.38-0.64)	8.97e-08		138	0.51 (0.41-0.63)	1.44e-09
N28 Other disorders of kidney and ureter, not elsewhere classified	274	0.63 (0.53-0.74)	2.8e-08		258	0.61 (0.52-0.72)	1.17e-08		80	0.89 (0.63-1.23)	0.47227		194	0.56 (0.46-0.67)	1.56e-09
N30 Cystitis	1196	1.25 (1.14-1.37)	3.1e-06		1113	1.26 (1.14-1.39)	2.99e-06		333	1.88 (1.53-2.32)	3.49e-09		863	1.12 (1.00-1.24)	0.0417937
N31 Neuromuscular dysfunction of bladder, not elsewhere classified	414	1.50 (1.27-1.77)	2.2e-06		356	1.56 (1.30-1.87)	1.93e-06		157	2.13 (1.55-2.91)	2.55e-06		257	1.29 (1.05-1.57)	0.0136236
N32 Other disorders of bladder	1631	0.46 (0.43-0.49)	6e-129		1559	0.47 (0.44-0.50)	0		502	0.77 (0.67-0.87)	4.6e-05		1129	0.39 (0.36-0.42)	0
N35 Urethral stricture	894	0.56 (0.52-0.62)	6.3e-37		822	0.54 (0.49-0.59)	0		263	0.72 (0.61-0.86)	0.0002208		631	0.52 (0.47-0.58)	1.91e-35
N36 Other disorders of urethra	218	1.11 (0.9-1.38)	0.331		204	1.10 (0.88-1.37)	0.409027		55	1.38 (0.87-2.18)	0.168301		163	1.04 (0.82-1.33)	0.738697
N39 Other disorders of urinary system	6845	1.22 (1.17-1.27)	2.2e-23		6299	1.16 (1.12-1.21)	1.74e-13		2150	2.28 (2.09-2.48)	0		4695	1.01 (0.97-1.06)	0.615057
N60 Benign mammary dysplasia	590	67.73 (32.09-142.95)	1.9e-28		538	63.95 (30.27-135.09)	1.18e-27		282	54.74 (20.35-147.25)	2.22e-15		308	85.18 (27.26-266.23)	2.09e-14
N61 Inflammatory disorders of breast	218	31.7 (14-71.75)	1.1e-16		206	28.29 (12.51-64.01)	1.02e-15		124	37.33 (11.77-118.36)	7.88e-10		94	25.57 (8.05-81.25)	3.9e-08
N63 Unspecified lump in breast	375	27.18 (15.22-48.54)	6e-29		333	25.53 (13.91-46.83)	1.25e-25		194	23.28 (10.89-49.75)	4.53e-16		181	32.40 (13.21-79.47)	2.98e-14
N64 Other disorders of breast	570	67.47 (31.96-142.47)	2.3e-28		520	66.12 (31.28-139.79)	5.11e-28		251	6.94e+07 (0.00-.)	0.976017		319	39.15 (18.45-83.10)	1.27e-21
S00 Superficial injury of head	953	0.9 (0.81-0.99)	0.025		918	0.93 (0.84-1.03)	0.161468		191	0.60 (0.49-0.74)	6.76e-07		762	1.02 (0.91-1.14)	0.763767
S01 Open wound of head	1009	0.57 (0.53-0.62)	2.2e-38		967	0.58 (0.53-0.64)	1.7e-34		249	0.49 (0.41-0.58)	3.02e-17		760	0.61 (0.55-0.67)	1.22e-23
S02 Fracture of skull and facial bones	548	0.72 (0.64-0.81)	1.4e-07		513	0.72 (0.63-0.81)	2.33e-07		177	0.52 (0.42-0.63)	1.32e-10		371	0.87 (0.75-1.02)	0.0857351
S06 Intracranial injury	648	0.60 (0.54-0.66)	1.7e-21		633	0.63 (0.56-0.70)	2.42e-17		142	0.55 (0.44-0.69)	1.66e-07		506	0.61 (0.54-0.69)	1.03e-15
S09 Other and unspecified injuries of head	577	0.74 (0.66-0.84)	7.5e-07		542	0.72 (0.64-0.81)	1.18e-07		162	0.76 (0.61-0.95)	0.0156776		415	0.74 (0.64-0.85)	1.71e-05
S22 Fracture of rib(s), sternum and thoracic spine	626	0.58 (0.52-0.64)	7.3e-24		610	0.61 (0.54-0.68)	5.81e-19		153	0.45 (0.37-0.56)	3.46e-13		473	0.62 (0.55-0.70)	8.22e-14
S32 Fracture of lumbar spine and pelvis	953	1.40 (1.25-1.55)	1.4e-09		928	1.39 (1.24-1.55)	5.81e-09		177	1.11 (0.88-1.41)	0.38667		776	1.48 (1.31-1.67)	2.61e-10
S42 Fracture of shoulder and upper arm	1542	1.35 (1.24-1.47)	3.2e-12		1475	1.36 (1.25-1.48)	3.05e-12		339	0.68 (0.58-0.79)	5.66e-07		1203	1.84 (1.65-2.04)	3.48e-30
S52 Fracture of forearm	4789	4.01 (3.74-4.30)	0		4480	4.07 (3.79-4.38)	0		1256	2.40 (2.14-2.70)	0		3533	5.15 (4.71-5.63)	0
S61 Open wound of wrist and hand	798	0.58 (0.53-0.64)	2.8e-28		757	0.59 (0.53-0.65)	7.31e-26		344	0.58 (0.50-0.67)	3.11e-13		454	0.59 (0.52-0.67)	3.7e-16
S62 Fracture at wrist and hand level	735	0.68 (0.62-0.76)	3.4e-13		691	0.70 (0.63-0.77)	3.02e-11		307	0.52 (0.45-0.61)	4.1e-17		428	0.88 (0.76-1.02)	0.0807799
S72 Fracture of femur	2494	1.69 (1.58-1.82)	2.8e-48		2414	1.66 (1.55-1.78)	0		280	1.09 (0.90-1.32)	0.382121		2214	1.82 (1.68-1.96)	0
S80 Superficial injury of lower leg	251	1.07 (0.88-1.31)	0.4714		246	1.07 (0.88-1.30)	0.509123		57	1.07 (0.71-1.61)	0.751577		194	1.07 (0.86-1.33)	0.562636
S81 Open wound of lower leg	219	1.10 (0.89-1.35)	0.393		212	1.05 (0.85-1.30)	0.656282		50	0.77 (0.51-1.14)	0.193003		169	1.26 (0.98-1.62)	0.0686553
S82 Fracture of lower leg, including ankle	3086	1.93 (1.81-2.07)	4.1e-81		2877	1.99 (1.85-2.13)	0		919	1.37 (1.22-1.54)	4.57e-08		2167	2.31 (2.12-2.52)	0
S92 Fracture of foot, except ankle	332	1.07 (0.90-1.27)	0.4471		309	1.01 (0.85-1.21)	0.915015		107	0.79 (0.60-1.05)	0.106402		225	1.27 (1.02-1.58)	0.0294313
T39 Poisoning by nonopioid analgesics, antipyretics and antirheumatics	429	1.09 (0.94-1.27)	0.2539		394	1.11 (0.95-1.30)	0.19138		262	1.24 (1.01-1.52)	0.0391074		167	0.93 (0.73-1.17)	0.519365
T43 Poisoning by psychotropic drugs, not elsewhere classified	238	1.16 (0.94-1.42)	0.1644		210	1.02 (0.83-1.27)	0.825806		153	1.14 (0.88-1.48)	0.311213		85	1.16 (0.83-1.63)	0.383968
T78 Adverse effects, not elsewhere classified	401	0.97 (0.83-1.13)	0.7109		370	0.99 (0.84-1.15)	0.853879		173	1.06 (0.83-1.35)	0.626256		228	0.91 (0.75-1.11)	0.36283
T81 Complications of procedures, not elsewhere classified	3330	0.90 (0.86-0.95)	6.9e-05		3099	0.88 (0.83-0.93)	1.74e-06		1194	1.20 (1.10-1.32)	0.0001098		2136	0.79 (0.74-0.84)	1.68e-13
T82 Complications of cardiac and vascular prosthetic devices, implants and grafts	686	0.49 (0.44-0.54)	2.1e-45		652	0.50 (0.45-0.56)	0		207	0.79 (0.64-0.96)	0.0202959		479	0.42 (0.38-0.47)	0
T83 Complications of genito-urinary prosthetic devices, implants and grafts	576	0.53 (0.48-0.59)	1.2e-29		534	0.50 (0.45-0.56)	6.49e-34		256	1.83 (1.45-2.31)	3.55e-07		320	0.34 (0.30-0.39)	0
T84 Complications of internal orthopaedic prosthetic devices, implants and grafts	3297	1.21 (1.14-1.28)	3.6e-11		3147	1.22 (1.15-1.29)	1.14e-11		764	1.13 (1.00-1.27)	0.0456759		2533	1.23 (1.16-1.32)	9.27e-11
T85 Complications of other internal prosthetic devices, implants and grafts	1322	1.19 (1.09-1.29)	0.00015		1241	1.16 (1.06-1.27)	0.0011398		469	1.66 (1.41-1.96)	2.18e-09		853	1.03 (0.93-1.14)	0.607168

## Sheet: Supplementary Table 2
Supplementary Table 2. Odds ratios for the D1-D2 disease association analysis in women from the UK Biobank (main and sensitivity analyses)
				Main Analysis				age<55				age>55
D1	D2	N		OR	se	P-value		OR	se	P-value		OR	se	P-value
A09	C50	235		1.43	0.071	6.8e-07		1.73059	0.132031	3.3e-05		1.27782	0.084951	0.0039
A09	C78	126		2.92	0.102	1.3e-25		2.89056	0.227841	3.2e-06		2.85418	0.113986	3.5e-20
A09	D25	51		1.38	0.151	0.033		1.29178	0.171693	0.1359		1.0038	0.318324	0.9905
A09	G56	150		1.67	0.09	1e-08		2.04668	0.145877	9.1e-07		1.46789	0.113433	0.00072
A09	H25	361		1.3	0.06	1.5e-05		1.58007	0.198309	0.0211		1.34406	0.063269	3e-06
A09	H26	406		1.42	0.057	5.6e-10		2.04676	0.169719	2.4e-05		1.3369	0.060663	1.7e-06
A09	K29	478		2.43	0.053	6.2e-62		3.02296	0.098591	3.2e-29		2.30326	0.064173	1.2e-38
A09	K30	161		2.08	0.088	8.9e-17		2.74892	0.154424	5.8e-11		1.84753	0.107394	1.1e-08
A09	K31	160		2.25	0.089	6.3e-20		2.42352	0.192378	4.2e-06		2.24577	0.10027	7.1e-16
A09	K44	243		1.97	0.072	4.4e-21		2.65184	0.13396	3.3e-13		1.84993	0.086155	9.3e-13
A09	K52	394		4.91	0.063	1e-139		6.3154	0.112572	3e-60		3.88062	0.076279	1.1e-70
A09	K59	218		3.15	0.079	2.1e-47		3.0647	0.150263	9.1e-14		3.01498	0.093179	2.3e-32
A09	K80	293		2.18	0.066	9.5e-32		2.65698	0.111509	1.9e-18		2.00359	0.08303	5.8e-17
A09	M06	55		3.07	0.155	4.2e-13		3.62929	0.301796	1.9e-05		2.93096	0.180963	2.8e-09
A09	M15	75		1.59	0.126	0.00022		2.34098	0.297586	0.0043		1.34073	0.138334	0.034
A09	M16	242		1.31	0.071	0.00011		2.28553	0.158965	2e-07		1.1853	0.078595	0.0305
A09	M18	53		2.2	0.153	2.3e-07		3.43603	0.27479	7.1e-06		1.81554	0.1845	0.0012
A09	M19	139		1.83	0.093	1e-10		2.54176	0.178942	1.9e-07		1.64864	0.110125	5.6e-06
A09	M20	144		1.14	0.089	0.1525		0.948854	0.184481	0.776		1.24698	0.102751	0.0317
A09	M25	245		2.55	0.073	2.2e-37		2.82458	0.139707	1.1e-13		2.52813	0.085987	4e-27
A09	M47	102		2.72	0.113	7.4e-19		3.12209	0.214084	1e-07		2.29532	0.131254	2.4e-10
A09	M54	293		2.77	0.068	6.6e-51		2.98029	0.129492	3.4e-17		2.85793	0.080399	5.5e-39
A09	M65	56		1.6	0.145	0.0011		2.22791	0.226308	0.0004		1.24195	0.188669	0.2508
A09	M81	97		2.32	0.115	2e-13		3.243	0.280703	2.8e-05		2.15618	0.124903	7.7e-10
A09	N30	63		3.05	0.145	1.7e-14		5.36857	0.279688	1.9e-09		2.44867	0.17183	1.9e-07
A09	N39	351		2.96	0.063	1.1e-66		2.93418	0.12357	3e-18		2.78712	0.072364	1.5e-45
A09	N81	193		1.43	0.079	6.3e-06		1.44638	0.174296	0.0342		1.42804	0.088172	5.3e-05
A09	N84	91		1.11	0.112	0.3342		1.15465	0.169337	0.3958		1.15047	0.149629	0.3489
A09	N95	84		1.36	0.117	0.0097		1.51511	0.172051	0.0157		1.4435	0.163037	0.0244
A09	S52	88		0.87	0.112	0.2235		0.994007	0.230786	0.9792		0.851403	0.128713	0.2114
A09	S72	102		1.97	0.11	9.2e-10		1.90703	0.38705	0.0953		2.03301	0.114977	6.8e-10
A09	S82	99		1.61	0.109	1.2e-05		1.37219	0.246369	0.199		1.74138	0.122561	6e-06
A09	T84	126		2.03	0.099	7.5e-13		1.20572	0.284207	0.5104		2.08726	0.10508	2.5e-12
B34	K29	57		1.79	0.149	9.4e-05		1.47714	0.266593	0.1434		2.24821	0.183684	1e-05
B34	M54	51		3.13	0.167	7.8e-12		3.1164	0.283533	6.1e-05		3.43116	0.205354	1.9e-09
B34	N39	63		3.83	0.155	3.4e-18		3.48046	0.243322	3e-07		2.93918	0.188845	1.1e-08
C48	C56	106		520.84	0.714	1.9e-18		150	1.0328	1.2e-06		294.305	0.586941	3.5e-22
C48	C78	104		90.18	0.317	1.2e-45		5210000000	6004.77	0.997		104.424	0.369622	2.9e-36
C50	C54	61		1.17	0.136	0.2464		1.30584	0.307659	0.3857		1.25936	0.152327	0.1301
C50	C77	318		26.19	0.107	4e-205		33.7541	0.189711	8.2e-77		18.1405	0.120284	3e-128
C50	C78	288		4.63	0.072	5e-100		6.63404	0.150544	3.1e-36		4.36596	0.083039	1.8e-70
C50	D05	347		8.02	0.073	4e-181		11.0047	0.125201	8.6e-82		7.28104	0.091038	2e-105
C50	D22	65		1.44	0.134	0.0059		1.58274	0.198228	0.0205		1.28439	0.180268	0.165
C50	D25	104		1.43	0.106	0.00079		1.40247	0.126045	0.0073		1.61335	0.197669	0.0155
C50	D70	275		16.83	0.099	2e-178		28.6442	0.188391	6.1e-71		12.388	0.11677	5e-103
C50	G56	181		1.17	0.079	0.0429		1.00278	0.148104	0.9851		1.14813	0.093722	0.1405
C50	H25	493		1.11	0.05	0.0374		1.00279	0.195655	0.9886		1.13394	0.052116	0.0159
C50	H26	525		1	0.049	0.9612		1.08311	0.164222	0.6268		1.01544	0.050831	0.7631
C50	K29	345		0.99	0.058	0.8129		1.09379	0.113777	0.4307		0.956559	0.067247	0.509
C50	K30	123		0.85	0.095	0.0807		0.973081	0.178515	0.8785		0.863223	0.112104	0.1895
C50	K31	130		1.08	0.093	0.3839		0.973314	0.215116	0.8999		1.17572	0.103783	0.1188
C50	K44	215		1	0.073	0.9592		0.90141	0.159087	0.5141		1.03168	0.081883	0.7033
C50	K52	177		1.06	0.08	0.4892		1.04389	0.151405	0.7766		1.04878	0.094166	0.613
C50	K59	149		1.14	0.087	0.1371		1.31822	0.162108	0.0883		1.11231	0.104004	0.3061
C50	K80	274		1.1	0.065	0.1392		1.20194	0.112785	0.1029		1.03102	0.079045	0.6992
C50	L90	83		3.36	0.127	1.9e-21		2.92875	0.243112	9.9e-06		3.51671	0.149295	3.7e-17
C50	M15	81		1.07	0.118	0.5502		0.853374	0.394155	0.6875		0.997663	0.123088	0.9848
C50	M16	307		0.96	0.061	0.536		1.03225	0.156382	0.8392		0.942325	0.06656	0.3721
C50	M19	131		0.92	0.092	0.3866		0.870071	0.209353	0.5062		0.982547	0.102889	0.8641
C50	M20	174		0.78	0.08	0.0024		0.64198	0.173464	0.0106		0.841117	0.089953	0.0544
C50	M25	173		1.02	0.081	0.8319		1.19472	0.151305	0.2397		0.965799	0.095738	0.7162
C50	M47	74		1.04	0.123	0.7592		1.17785	0.25682	0.5239		0.981239	0.139602	0.8921
C50	M54	214		1.1	0.073	0.2083		1.27086	0.134208	0.0741		1.0982	0.08725	0.283
C50	M65	68		1.01	0.128	0.9433		0.924651	0.241126	0.7453		1.14537	0.151681	0.3709
C50	M81	122		1.84	0.1	8.7e-10		2.39658	0.237737	0.00024		1.61172	0.108942	1.2e-05
C50	N30	56		1.3	0.143	0.0619		1.65092	0.280251	0.0736		1.32444	0.166753	0.092
C50	N39	299		1.32	0.063	8.3e-06		1.52891	0.118732	0.00035		1.2669	0.074096	0.0014
C50	N63	78		9.79	0.16	2.6e-46		6.87927	0.23815	5.6e-16		12.5855	0.217148	2e-31
C50	N64	118		9.23	0.128	1.2e-67		6.03489	0.209384	9.1e-18		10.9089	0.160815	6.1e-50
C50	N81	209		0.87	0.073	0.0519		0.868196	0.158872	0.3737		0.863211	0.082509	0.0746
C50	N83	51		1.22	0.149	0.1746		1.02551	0.248131	0.9191		1.21208	0.184589	0.2974
C50	N84	240		1.77	0.071	9.9e-16		1.77448	0.106553	7.4e-08		1.76292	0.095657	3.1e-09
C50	N85	57		1.89	0.145	1.1e-05		2.44779	0.243862	0.00024		2.01373	0.183287	0.00013
C50	N92	55		0.88	0.144	0.3929		0.994148	0.147996	0.9684		2.62464	0.651481	0.1386
C50	N95	180		1.72	0.082	2.7e-11		2.10472	0.117542	2.4e-10		1.60335	0.115113	4.1e-05
C50	S42	53		0.92	0.144	0.5445		1.31666	0.307495	0.371		0.889143	0.163432	0.4722
C50	S52	163		0.94	0.083	0.4873		0.832858	0.19428	0.3465		1.02858	0.091876	0.7591
C50	S72	92		0.98	0.11	0.8673		0.896997	0.395411	0.7834		0.974805	0.114519	0.8237
C50	S82	107		1.05	0.102	0.6348		1.25933	0.201706	0.253		0.976422	0.118586	0.8405
C50	T84	124		1.09	0.095	0.3804		0.741949	0.259925	0.2508		1.12983	0.102495	0.2337
C54	C78	99		6.95	0.133	4.2e-48		14	0.414039	1.8e-10		8.30618	0.150767	8.7e-45
C54	H25	71		0.87	0.13	0.288		1.44	0.541392	0.5006		0.813113	0.133807	0.1221
C54	H26	101		1.01	0.111	0.961		1.99365	0.372324	0.0639		0.923084	0.116939	0.4937
C54	K29	63		1.1	0.137	0.5018		2.012	0.252579	0.0056		0.83891	0.162561	0.2799
C54	K80	61		1.49	0.14	0.0045		1.70575	0.294242	0.0695		1.45738	0.159864	0.0185
C54	M16	58		1.11	0.142	0.461		0.439478	0.592812	0.1655		1.13205	0.146854	0.3984
C54	N39	69		1.88	0.135	3.1e-06		2.03247	0.308905	0.0217		1.69455	0.149492	0.00042
C54	N84	114		5.02	0.118	2.8e-42		5.62384	0.242252	1e-12		7.02746	0.146582	2.3e-40
C54	N95	121		8.72	0.128	4e-64		6.02555	0.250202	7.1e-13		10.0451	0.149354	7.9e-54
C56	C78	337		56.73	0.145	1e-171		113.237	0.425767	1.1e-28		52.9325	0.157061	7e-141
C56	H26	58		0.8	0.144	0.1277		1.02759	0.608433	0.9643		0.786266	0.148151	0.1046
C56	K59	75		5.42	0.146	6.2e-31		9.55786	0.300382	5.7e-14		4.03066	0.169691	2.1e-16
C56	N39	62		2.18	0.145	9.1e-08		2.49874	0.322264	0.0045		2.28219	0.163507	4.5e-07
C56	N83	56		11.82	0.198	9.3e-36		14.6794	0.343483	5.2e-15		11.3563	0.25332	8.7e-22
C77	C78	142		27.31	0.166	4.6e-88		39.1585	0.395217	1.7e-20		29.9645	0.197171	1.2e-66
C78	D70	99		15.23	0.162	9.4e-64		22.4405	0.346954	3.1e-19		12.0386	0.175788	1.8e-45
C78	H25	76		0.5	0.122	1.1e-08		0.380899	0.722873	0.1818		0.536393	0.123939	5e-07
C78	H26	79		0.47	0.119	1.6e-10		0.373335	0.590401	0.0952		0.471884	0.12184	7.1e-10
C78	K29	109		1.19	0.105	0.0933		1.12108	0.241449	0.636		1.19482	0.116527	0.1266
C78	K31	58		1.83	0.145	3.1e-05		2.32731	0.334956	0.0117		1.78134	0.160424	0.00032
C78	K44	57		0.91	0.141	0.5108		1.08737	0.336005	0.8031		0.903093	0.156128	0.5138
C78	K52	116		2.97	0.108	9.5e-24		3.28844	0.219358	5.7e-08		2.41615	0.122792	6.8e-13
C78	K59	128		3.92	0.106	1.3e-37		4.41282	0.234243	2.3e-10		4.05821	0.120913	4.9e-31
C78	K80	66		1	0.131	0.9937		0.908956	0.273768	0.7273		0.981317	0.149273	0.8995
C78	M16	59		0.6	0.137	0.00019		0.401	0.511957	0.0743		0.641077	0.142107	0.0018
C78	M25	55		1.2	0.145	0.1999		1.7695	0.292977	0.0514		1.02108	0.166511	0.9003
C78	M54	69		1.43	0.131	0.0068		1.34861	0.299471	0.3179		1.26858	0.14485	0.1005
C78	N39	153		2.56	0.094	2.3e-23		3.56189	0.217738	5.4e-09		2.41816	0.104178	2.3e-17
D05	H25	96		1.41	0.116	0.0033		1.49014	0.383127	0.2978		1.28762	0.120524	0.0359
D05	H26	78		1	0.124	0.9948		0.24371	0.717247	0.049		1.01593	0.127176	0.9011
D05	K80	52		1.23	0.149	0.1584		1.19114	0.247177	0.4792		1.09831	0.186206	0.6146
D05	M16	67		1.24	0.133	0.0997		0.975759	0.351998	0.9444		1.33429	0.143541	0.0445
D22	H25	59		0.95	0.143	0.7222		0.576049	0.516054	0.2852		0.939834	0.14868	0.6764
D22	H26	63		1	0.139	0.988		0.652	0.464567	0.3572		1.02847	0.146052	0.8476
D22	K29	75		1.45	0.128	0.0038		1.41968	0.200479	0.0805		1.25405	0.164063	0.1676
D25	H26	63		1.19	0.139	0.2163		1.28309	0.223748	0.2653		1.22327	0.177294	0.2557
D25	K29	112		1.43	0.104	0.0006		1.39694	0.12719	0.0086		1.94862	0.182934	0.00027
D25	K80	80		1.26	0.121	0.0556		1.15712	0.143582	0.3094		1.54576	0.224767	0.0527
D25	M54	67		1.46	0.132	0.0046		1.49378	0.149395	0.0072		1.45566	0.290761	0.1966
D25	N39	78		1.41	0.123	0.0052		1.63259	0.139618	0.00045		1.06493	0.267253	0.8139
D25	N81	56		1.18	0.144	0.2551		1.35662	0.177017	0.0849		1.1411	0.246927	0.593
D25	N84	188		3.91	0.089	2.9e-53		3.30674	0.103912	1.2e-30		10.7275	0.19713	2.3e-33
D25	N85	53		6.31	0.177	2.5e-25		5.68446	0.201021	5.4e-18		6.30745	0.341917	7.2e-08
D25	N92	201		3.99	0.088	6.3e-56		4.40433	0.089908	4.3e-61		17.9505	1.22587	0.0185
D25	N95	103		3.11	0.115	5.8e-23		1.86835	0.150461	3.3e-05		9.06015	0.200535	4.3e-28
D27	H25	54		1.22	0.154	0.2014		1.78436	0.448173	0.1963		1.20515	0.162171	0.2499
D27	N83	62		12.72	0.194	2.6e-39		15.0204	0.342971	2.8e-15		18.0502	0.270386	1e-26
F41	N39	52		5.01	0.18	2.7e-19		4.28536	0.328111	9.2e-06		5.00058	0.207404	8.5e-15
G43	H25	60		1.44	0.148	0.0141		1.14331	0.37795	0.7231		1.37911	0.160445	0.0451
G43	H26	60		1.33	0.147	0.05		2.08517	0.287604	0.0106		1.04011	0.167291	0.8142
G43	K29	92		2.02	0.12	3.9e-09		2.5752	0.178398	1.1e-07		2.26787	0.166818	9.2e-07
G43	K44	59		2.39	0.149	5.1e-09		3.24292	0.213847	3.8e-08		1.92569	0.213408	0.0021
G43	K59	53		3.34	0.163	1.4e-13		3.72581	0.228112	8.1e-09		2.97886	0.22729	1.6e-06
G43	M25	58		2.56	0.149	3e-10		3.51048	0.204949	8.9e-10		2.48277	0.227779	6.5e-05
G43	M54	81		3.38	0.133	4.8e-20		4.49685	0.185546	5.4e-16		3.27212	0.196254	1.5e-09
G43	N39	74		2.54	0.135	4.7e-12		3.25935	0.200272	3.6e-09		2.52667	0.185756	6e-07
G56	H25	325		1.43	0.064	1.9e-08		1.52702	0.202317	0.0364		1.50389	0.067174	1.2e-09
G56	H26	363		1.41	0.06	1.2e-08		1.5148	0.1886	0.0277		1.45506	0.064138	5e-09
G56	K29	300		1.73	0.065	2.4e-17		2.00309	0.108378	1.5e-10		1.51998	0.080744	2.2e-07
G56	K30	109		1.52	0.104	5.7e-05		1.77617	0.177807	0.0012		1.40091	0.128337	0.0086
G56	K31	95		1.49	0.111	0.00034		1.51883	0.207694	0.0442		1.36658	0.130761	0.0169
G56	K44	164		1.52	0.086	1.2e-06		2.01102	0.140409	6.5e-07		1.23256	0.108502	0.054
G56	K52	156		1.76	0.088	1.4e-10		2.09118	0.142299	2.2e-07		1.55153	0.112772	9.8e-05
G56	K59	134		1.94	0.096	5.2e-12		2.12299	0.165954	5.7e-06		1.843	0.116935	1.7e-07
G56	K80	175		1.29	0.082	0.0021		1.38459	0.130315	0.0125		1.21881	0.105472	0.0606
G56	M06	56		4.3	0.162	1.8e-19		2.83106	0.315302	0.00097		4.73544	0.18616	6.6e-17
G56	M13	77		3.75	0.135	8.9e-23		3.94494	0.247527	2.9e-08		3.80342	0.161172	1.1e-16
G56	M15	113		3.06	0.109	1.5e-24		4.89073	0.253186	3.6e-10		2.69672	0.121271	2.8e-16
G56	M16	281		1.83	0.067	3e-19		1.76955	0.162483	0.00044		1.81486	0.074024	8.2e-16
G56	M18	116		6.78	0.121	3.2e-56		5.57377	0.214022	9.9e-16		5.4198	0.138174	2.1e-34
G56	M19	249		3.88	0.076	4.1e-71		5.34489	0.144043	2.7e-31		3.86421	0.091341	1.5e-49
G56	M20	167		1.59	0.085	4.2e-08		1.54125	0.151182	0.0042		1.44475	0.101869	0.0003
G56	M25	222		2.68	0.077	2.5e-37		3.44632	0.128657	6.8e-22		2.32033	0.097075	4.3e-18
G56	M43	56		4.37	0.161	4.4e-20		5.29281	0.345122	1.4e-06		4.3596	0.18393	1.2e-15
G56	M47	133		3.47	0.102	2.6e-34		5.49583	0.180987	4.7e-21		3.65217	0.128939	9.6e-24
G56	M54	250		2.61	0.072	5.6e-40		2.96308	0.124252	2.3e-18		2.40274	0.090338	2.9e-22
G56	M65	220		8.44	0.093	5e-117		7.96797	0.152845	5.4e-42		8.3003	0.116354	6.4e-74
G56	M67	75		2.75	0.131	1.1e-14		3.30273	0.199366	2.1e-09		2.21978	0.173136	4.1e-06
G56	N39	202		1.66	0.078	8.1e-11		2.30692	0.128278	7.2e-11		1.64225	0.099479	6.1e-07
G56	N81	169		1.37	0.084	0.00019		1.4847	0.171623	0.0213		1.35456	0.096032	0.0016
G56	N84	96		1.23	0.11	0.0621		1.13553	0.156066	0.4154		1.27295	0.153284	0.1154
G56	N95	96		1.81	0.112	1.4e-07		1.94547	0.150756	1e-05		1.45238	0.166577	0.0251
G56	S52	139		1.62	0.093	1.8e-07		1.43926	0.190198	0.0556		1.66701	0.106551	1.6e-06
G56	S72	51		1.05	0.149	0.7322		1.7553	0.41107	0.1711		0.937336	0.159194	0.6844
G56	S82	58		1.02	0.139	0.888		1.34135	0.240505	0.2221		1.07116	0.171567	0.6887
G56	T84	165		3.07	0.09	1.5e-35		3.40977	0.175705	2.9e-12		2.72838	0.103713	3.7e-22
G57	H25	53		1.29	0.155	0.1032		1.61196	0.452355	0.2912		1.16745	0.163356	0.3433
G57	H26	69		1.58	0.138	0.00087		1.78071	0.368119	0.117		1.42036	0.147253	0.0172
G57	K29	61		1.59	0.143	0.0012		1.82259	0.234781	0.0106		1.48875	0.182111	0.0289
G57	M19	73		5.45	0.15	1.3e-29		7.29537	0.296262	2e-11		5.56616	0.177036	3.1e-22
G57	M20	118		5.1	0.119	6.7e-43		5.59604	0.208356	1.4e-16		5.3217	0.146026	2.4e-30
G57	M25	64		3.83	0.151	5.8e-19		2.35821	0.283891	0.0025		3.58548	0.176253	4.3e-13
G57	M54	52		2.45	0.158	1.5e-08		2.50893	0.28327	0.0012		2.34244	0.189928	7.4e-06
H04	H25	108		1.52	0.112	0.00017		2.29919	0.395424	0.0352		1.45695	0.114901	0.0011
H04	H26	121		1.7	0.107	6.4e-07		2.11042	0.39456	0.0584		1.52326	0.110637	0.00014
H04	K29	76		1.55	0.128	0.0006		1.90166	0.288548	0.0259		1.43007	0.142793	0.0122
H04	K44	53		1.88	0.153	3.8e-05		1.4164	0.383547	0.3641		1.82827	0.167689	0.00032
H25	H26	2929		5.44	0.026	0		28.0127	0.129698	1e-145		4.90717	0.026485	0
H25	I10	66		1.22	0.131	0.1318		2	0.489898	0.1571		1.08832	0.135415	0.532
H25	J45	122		2.17	0.1	1e-14		2.69277	0.340969	0.0037		2.16764	0.105288	2e-13
H25	J47	66		1.83	0.134	6.6e-06		5	0.612372	0.0086		1.59545	0.136967	0.00065
H25	K29	713		1.22	0.041	9.9e-07		1.4407	0.157851	0.0207		1.22257	0.042619	2.4e-06
H25	K30	242		1.13	0.069	0.0746		0.846727	0.316025	0.5986		1.16587	0.07043	0.0293
H25	K31	260		1.22	0.067	0.0027		0.693874	0.36674	0.319		1.28413	0.067876	0.00023
H25	K44	389		1.2	0.055	0.00075		0.928615	0.243031	0.7606		1.18782	0.05605	0.0021
H25	K52	335		1.32	0.059	2.7e-06		1.49214	0.209355	0.0559		1.31017	0.061558	1.1e-05
H25	K59	254		1.29	0.067	0.00013		1.81038	0.256594	0.0207		1.28979	0.069956	0.00028
H25	K80	438		1.25	0.052	1.2e-05		1.53489	0.174918	0.0143		1.25329	0.054228	3.1e-05
H25	L90	51		1.15	0.149	0.3354		0.706488	0.731949	0.635		1.06881	0.150669	0.6587
H25	M06	70		1.46	0.128	0.0035		2.85714	0.566947	0.0641		1.54029	0.132598	0.0011
H25	M13	91		1.27	0.112	0.0311		0.767217	0.59915	0.6583		1.29828	0.113683	0.0217
H25	M15	215		1.37	0.074	1.8e-05		2.19608	0.320384	0.0141		1.2435	0.075384	0.0038
H25	M16	678		1.18	0.042	0.0001		0.887923	0.255992	0.6424		1.17275	0.042459	0.00017
H25	M18	92		1.47	0.112	0.0006		2.21248	0.421301	0.0594		1.56135	0.117177	0.00014
H25	M19	317		1.49	0.061	4.6e-11		0.889012	0.317083	0.7106		1.4721	0.062159	4.9e-10
H25	M20	371		1.15	0.056	0.0132		1.07808	0.227697	0.7413		1.16475	0.057586	0.0081
H25	M25	388		1.47	0.055	2.5e-12		2.19447	0.200202	8.6e-05		1.429	0.057525	5.4e-10
H25	M43	63		1.25	0.134	0.0928		2.5	0.559017	0.1012		1.3665	0.139227	0.0249
H25	M47	151		1.22	0.087	0.0215		1.17492	0.432464	0.7093		1.24829	0.088642	0.0124
H25	M54	435		1.48	0.052	4.5e-14		1.49948	0.201693	0.0446		1.47002	0.054312	1.3e-12
H25	M65	101		1.17	0.106	0.1311		2.89258	0.270305	8.5e-05		0.98373	0.115383	0.8869
H25	M67	74		1.05	0.123	0.7147		2.26407	0.351571	0.0201		0.981893	0.131434	0.8894
H25	M80	59		1.66	0.141	0.00032		1.66667	1.08012	0.6363		1.66216	0.142513	0.00036
H25	M81	187		1.41	0.079	1.2e-05		1.63579	0.410004	0.23		1.45162	0.080603	3.8e-06
H25	M84	53		1.41	0.147	0.0195		1.67429	0.54299	0.3425		1.29723	0.15232	0.0876
H25	N12	70		2.1	0.132	1.7e-08		2.36842	0.370711	0.02		1.8017	0.139703	2.5e-05
H25	N30	91		1.29	0.112	0.021		2.09231	0.36783	0.0447		1.22352	0.11756	0.0862
H25	N39	461		1.18	0.05	0.0013		1.93679	0.174138	0.00015		1.18551	0.052791	0.0013
H25	N81	431		1.14	0.052	0.0106		0.976388	0.236491	0.9195		1.15727	0.053215	0.0061
H25	N83	70		1.35	0.128	0.0189		1.64245	0.342601	0.1475		1.15364	0.136851	0.2963
H25	N84	153		0.91	0.085	0.2508		0.93308	0.230472	0.7638		0.955124	0.091971	0.6176
H25	N95	135		1.17	0.092	0.0866		1.60419	0.206078	0.0218		1.09061	0.102793	0.3988
H25	S32	70		1.01	0.126	0.9515		2.85714	0.566947	0.0641		0.988525	0.129547	0.929
H25	S42	109		1.11	0.101	0.2847		1.70732	0.408959	0.1909		1.1167	0.104847	0.2925
H25	S52	278		0.99	0.064	0.8649		1.39926	0.241706	0.1646		1.04299	0.066315	0.5256
H25	S72	222		1.15	0.072	0.0479		2.96296	0.402538	0.007		1.19865	0.073199	0.0133
H25	S82	196		1.23	0.076	0.0063		1.19369	0.336079	0.5983		1.29291	0.078627	0.0011
H25	T84	260		1.42	0.067	1.6e-07		1.26169	0.307759	0.4501		1.35936	0.06844	7.3e-06
H26	I10	72		1.22	0.125	0.1082		2.22996	0.453918	0.0773		1.15708	0.130426	0.2633
H26	J45	123		2.13	0.1	3.4e-14		3.4959	0.29146	1.8e-05		2.01817	0.106455	4.2e-11
H26	J47	77		1.87	0.125	5.5e-07		2	0.632456	0.2731		1.83157	0.127307	2e-06
H26	K29	753		1.33	0.04	7.5e-13		1.65357	0.130619	0.00012		1.30291	0.042201	3.6e-10
H26	K30	262		1.17	0.066	0.0168		1.28809	0.224713	0.2599		1.12345	0.069059	0.0919
H26	K31	293		1.4	0.063	1.2e-07		1.77623	0.243747	0.0184		1.3786	0.065267	8.7e-07
H26	K44	490		1.3	0.049	1.1e-07		1.36087	0.175984	0.08		1.33482	0.05127	1.8e-08
H26	K52	343		1.23	0.058	0.00029		2.41197	0.167218	1.4e-07		1.14129	0.062162	0.0335
H26	K59	294		1.31	0.063	1.3e-05		1.54181	0.216525	0.0455		1.34437	0.065807	6.9e-06
H26	K80	488		1.23	0.049	3e-05		1.36661	0.151115	0.0387		1.24798	0.051794	1.9e-05
H26	M06	74		1.35	0.124	0.0147		3.3221	0.408262	0.0033		1.31059	0.131397	0.0395
H26	M13	97		1.3	0.109	0.0153		0.796538	0.522016	0.663		1.38352	0.111137	0.0035
H26	M15	185		1.25	0.079	0.0047		0.997989	0.470755	0.9966		1.1884	0.079667	0.0303
H26	M16	733		1.14	0.04	0.0013		1.11261	0.20172	0.5968		1.11146	0.041046	0.01
H26	M18	98		1.44	0.108	0.00078		1.2779	0.434525	0.5725		1.40475	0.111665	0.0023
H26	M19	332		1.43	0.059	2.1e-09		1.68718	0.228108	0.0218		1.42454	0.061682	9.7e-09
H26	M20	379		1.12	0.055	0.0474		0.835985	0.21886	0.4131		1.10315	0.056798	0.0839
H26	M25	396		1.38	0.055	4e-09		1.70246	0.18818	0.0047		1.32509	0.05693	7.6e-07
H26	M43	72		1.42	0.126	0.0057		1.99094	0.547741	0.2087		1.3795	0.129752	0.0132
H26	M47	182		1.55	0.08	5.5e-08		1.87678	0.364295	0.084		1.49081	0.082322	1.2e-06
H26	M54	482		1.46	0.05	3.6e-14		2.39509	0.149791	5.5e-09		1.40992	0.052845	8e-11
H26	M65	111		1.11	0.101	0.3008		1.98599	0.259188	0.0081		1.07075	0.109606	0.5328
H26	M67	92		1.16	0.111	0.1863		0.789723	0.393811	0.5489		1.23807	0.115298	0.064
H26	M81	192		1.29	0.077	0.00099		0.37645	0.720884	0.1753		1.27837	0.077968	0.0016
H26	M84	53		1.29	0.146	0.0778		1.8254	0.445653	0.1769		1.18985	0.154763	0.2614
H26	N12	68		1.88	0.133	2.2e-06		1.96109	0.329801	0.0411		1.66411	0.1434	0.00038
H26	N30	102		1.3	0.106	0.0132		1.5816	0.35947	0.2022		1.33553	0.110827	0.009
H26	N39	554		1.28	0.046	1.3e-07		1.69621	0.16209	0.0011		1.26596	0.048307	1.1e-06
H26	N81	504		1.2	0.048	0.00016		1.22274	0.198553	0.3112		1.16952	0.049535	0.0016
H26	N83	78		1.18	0.12	0.1702		1.56719	0.311656	0.1494		1.26213	0.131089	0.0758
H26	N84	190		1	0.077	0.9941		0.948914	0.197404	0.7905		1.03297	0.083472	0.6976
H26	N85	51		1.03	0.147	0.8576		0.814658	0.466377	0.6603		1.04944	0.15533	0.7561
H26	N95	158		1.07	0.084	0.4073		1.63265	0.169225	0.0038		0.890005	0.097487	0.232
H26	S32	103		1.36	0.105	0.0033		1.53846	0.759555	0.5706		1.3707	0.106568	0.0031
H26	S42	114		1.13	0.099	0.2219		1.5	0.35746	0.2567		1.01352	0.102976	0.8962
H26	S52	325		1.04	0.059	0.5328		0.879239	0.230297	0.5763		1.02227	0.061009	0.718
H26	S72	283		1.27	0.064	0.00021		2.40424	0.354569	0.0134		1.24494	0.065179	0.00078
H26	S82	215		1.18	0.073	0.0239		1.01844	0.282488	0.9484		1.15468	0.07516	0.0557
H26	T84	257		1.22	0.067	0.0026		1.28155	0.28533	0.3846		1.13016	0.068339	0.0734
I10	K29	68		1.91	0.138	2.7e-06		2.42153	0.299143	0.0031		1.76209	0.156424	0.00029
I10	N39	52		2.15	0.158	1.2e-06		2.54319	0.357728	0.0091		2.0661	0.174536	3.2e-05
J45	K29	95		2.02	0.119	2.8e-09		2.39284	0.20194	1.6e-05		1.85678	0.144072	1.7e-05
J45	K44	65		1.98	0.141	1.2e-06		2.80485	0.240687	1.8e-05		1.86092	0.174689	0.00038
J45	K80	54		1.57	0.15	0.0025		2.29939	0.249864	0.00086		1.63122	0.191877	0.0108
J45	M25	62		2.75	0.147	6e-12		2.68774	0.293413	0.00075		2.85538	0.169694	6.3e-10
J45	M54	71		3.12	0.14	3.6e-16		3.53261	0.237094	1e-07		3.02543	0.175705	3e-10
J45	N39	81		2.64	0.129	5.2e-14		3.28622	0.21872	5.3e-08		2.55307	0.160762	5.5e-09
K29	K30	368		2.41	0.059	4.4e-50		2.67216	0.10682	3.5e-20		2.401	0.071223	9.3e-35
K29	K31	408		2.87	0.057	5e-76		3.70908	0.117499	6.7e-29		2.94844	0.0662	5.7e-60
K29	K44	587		2.44	0.048	9.9e-79		2.94812	0.089005	5.9e-34		2.27099	0.056251	3.7e-48
K29	K52	408		2.28	0.056	5.3e-49		3.20022	0.099642	1.7e-31		2.05566	0.0685	7e-26
K29	K58	65		3.86	0.147	3.6e-20		3.96779	0.20932	4.6e-11		3.32788	0.201011	2.2e-09
K29	K59	375		2.6	0.059	4.2e-59		3.80884	0.107476	1.5e-35		2.48266	0.071471	4.4e-37
K29	K80	790		3.17	0.042	1e-163		3.68258	0.071965	2.5e-73		2.95449	0.052109	5.4e-96
K29	M06	58		1.73	0.143	0.00012		2.87512	0.260355	5e-05		1.26191	0.170682	0.1729
K29	M13	92		1.89	0.114	2.4e-08		1.63822	0.241494	0.041		1.81861	0.129132	3.6e-06
K29	M15	158		1.44	0.086	2.6e-05		1.93434	0.239242	0.0058		1.56735	0.093116	1.4e-06
K29	M16	436		1.2	0.052	0.00043		1.48886	0.132648	0.0027		1.20442	0.056812	0.0011
K29	M18	87		1.86	0.117	1.1e-07		1.81398	0.249955	0.0172		1.85827	0.132623	3e-06
K29	M19	264		1.69	0.067	5.7e-15		2.08072	0.133685	4.2e-08		1.60496	0.07843	1.6e-09
K29	M20	320		1.29	0.061	2.5e-05		1.49241	0.114338	0.00046		1.20591	0.071365	0.0087
K29	M25	366		1.91	0.058	9.2e-29		2.51823	0.10872	2e-17		1.69899	0.068751	1.3e-14
K29	M43	61		1.99	0.14	1e-06		3.18593	0.296557	9.3e-05		1.63747	0.159634	0.002
K29	M47	161		1.95	0.087	1.2e-14		2.47892	0.179539	4.3e-07		1.98047	0.099818	7.6e-12
K29	M54	485		2.28	0.052	1.8e-57		2.28586	0.097755	2.7e-17		2.38138	0.060813	3.5e-46
K29	M65	135		2.02	0.095	1.2e-13		2.75486	0.15309	3.6e-11		1.56694	0.121055	0.00021
K29	M67	94		1.6	0.112	2.7e-05		1.72626	0.192558	0.0046		1.46314	0.136328	0.0052
K29	M81	178		2.22	0.084	1.8e-21		3.467	0.220959	1.8e-08		2.00982	0.090582	1.3e-14
K29	N12	67		2.22	0.135	4.2e-09		2.8886	0.216284	9.4e-07		1.79549	0.174141	0.00078
K29	N30	106		2.1	0.107	4.4e-12		2.05228	0.245588	0.0034		2.38311	0.120705	6.3e-13
K29	N39	553		2.3	0.049	4.2e-66		2.31404	0.098193	1.3e-17		2.20451	0.055667	9.1e-46
K29	N81	383		1.52	0.056	6.9e-14		1.82246	0.112579	9.8e-08		1.40985	0.064611	1.1e-07
K29	N83	95		1.94	0.113	4.2e-09		2.49743	0.167781	4.9e-08		1.69768	0.153867	0.00058
K29	N84	213		1.32	0.074	0.00015		1.21624	0.115172	0.0892		1.43127	0.09665	0.00021
K29	N92	105		1.84	0.11	2.7e-08		1.67797	0.110211	2.6e-06		2.11381	0.641158	0.243
K29	N95	192		1.64	0.079	3.6e-10		1.66394	0.118971	1.9e-05		1.7561	0.106184	1.1e-07
K29	S32	73		1.89	0.129	7.7e-07		2.87812	0.314884	0.00079		1.61616	0.139735	0.00059
K29	S42	82		1.3	0.118	0.0272		1.23974	0.257944	0.4048		1.26413	0.132192	0.0762
K29	S52	201		1.02	0.075	0.7974		1.17441	0.164568	0.3286		0.98268	0.084105	0.8354
K29	S72	142		1.42	0.091	0.00011		1.30308	0.307661	0.3895		1.2973	0.094462	0.0059
K29	S82	127		1.08	0.094	0.3895		1.04294	0.193081	0.8276		1.05207	0.107478	0.6367
K29	T84	208		1.58	0.075	1.5e-09		1.60597	0.188863	0.0121		1.72534	0.082672	4.2e-11
K30	K31	130		2.47	0.1	1.3e-19		3.7096	0.199522	5e-11		2.15989	0.115196	2.3e-11
K30	K44	221		2.41	0.077	7.3e-30		2.26551	0.153128	9.3e-08		2.24702	0.089146	1.1e-19
K30	K52	131		1.7	0.096	3.3e-08		2.20588	0.167333	2.3e-06		1.47044	0.117865	0.0011
K30	K59	135		2.44	0.098	5.9e-20		2.77215	0.174957	5.6e-09		2.25371	0.117118	4e-12
K30	K80	308		2.8	0.067	1.1e-53		3.18448	0.115877	1.6e-23		2.57369	0.081331	3.1e-31
K30	M16	131		0.91	0.093	0.3322		0.75173	0.270103	0.2907		0.890635	0.099197	0.243
K30	M19	97		1.43	0.11	0.0011		2.00199	0.218643	0.0015		1.3775	0.12822	0.0125
K30	M20	117		1.19	0.099	0.0839		1.33023	0.201052	0.1558		1.19638	0.114897	0.1186
K30	M25	132		1.64	0.095	2.1e-07		1.993	0.182155	0.00015		1.62445	0.11248	1.6e-05
K30	M54	170		1.98	0.086	1.5e-15		1.69952	0.174305	0.0023		2.17356	0.09933	5.5e-15
K30	M65	55		1.67	0.147	0.00046		2.72873	0.241953	3.3e-05		1.53557	0.187882	0.0224
K30	M81	79		2.32	0.126	2.6e-11		3.08023	0.307666	0.00026		2.14829	0.138145	3.1e-08
K30	N39	159		1.7	0.088	1.9e-09		1.57629	0.169481	0.0073		1.4505	0.10141	0.00025
K30	N81	146		1.4	0.09	0.00022		1.30525	0.207144	0.1984		1.42482	0.100329	0.00042
K30	N84	83		1.29	0.118	0.0291		1.28745	0.174818	0.1484		1.26889	0.160078	0.1368
K30	N95	70		1.56	0.13	0.00062		1.7129	0.183863	0.0034		1.32152	0.184309	0.1304
K30	S52	76		0.98	0.122	0.8353		1.22978	0.252594	0.4129		0.906362	0.139084	0.4796
K30	S72	56		1.3	0.144	0.0667		0.886064	0.523687	0.8173		1.54609	0.151016	0.0039
K30	S82	51		1.09	0.148	0.5548		1.02543	0.318287	0.9371		1.03665	0.167728	0.8301
K30	T84	55		1.03	0.143	0.8245		1	0.317543	1		1.09127	0.160173	0.5856
K31	K44	277		3.22	0.072	6.7e-60		4.0199	0.159557	2.8e-18		3.13965	0.081268	5.2e-45
K31	K52	143		2.36	0.096	2.3e-19		3.33425	0.199376	1.5e-09		2.07083	0.108336	1.8e-11
K31	K59	126		2.28	0.101	2.9e-16		3.56657	0.211263	1.8e-09		2.43801	0.116914	2.5e-14
K31	K80	238		2.81	0.076	4.9e-42		3.70271	0.1431	5.8e-20		2.33252	0.088487	1.1e-21
K31	M16	143		1.06	0.091	0.493		1.48877	0.249674	0.111		1.00643	0.096701	0.9472
K31	M19	99		1.67	0.11	3.7e-06		1.60532	0.300654	0.1154		1.70572	0.118753	6.9e-06
K31	M20	101		1.09	0.107	0.4273		1.06102	0.243949	0.8082		1.1967	0.119187	0.1319
K31	M25	124		1.7	0.099	8.8e-08		2.49695	0.207812	1.1e-05		1.57284	0.113016	6.1e-05
K31	M47	61		2.01	0.142	8.7e-07		2.12861	0.349529	0.0307		1.89228	0.154165	3.5e-05
K31	M54	174		2.13	0.086	9e-19		2.33542	0.196816	1.6e-05		2.29253	0.09599	5.5e-18
K31	M81	86		2.71	0.124	8.9e-16		4.70588	0.428746	0.0003		2.76713	0.129992	4.9e-15
K31	N39	158		1.74	0.089	3.3e-10		2.21009	0.194742	4.7e-05		1.62623	0.099121	9.3e-07
K31	N81	118		1.19	0.099	0.084		1.98561	0.222256	0.002		1.1027	0.111594	0.381
K31	N84	65		1.32	0.134	0.0399		1.33677	0.216656	0.1803		1.13297	0.168898	0.4598
K31	S52	77		1.19	0.122	0.1573		1.15028	0.32053	0.6623		1.12306	0.131309	0.3768
K31	S72	53		1.43	0.148	0.016		3.26859	0.44156	0.0073		1.23605	0.158182	0.1803
K31	S82	61		1.54	0.139	0.002		1.28269	0.358025	0.4868		1.37405	0.149314	0.0333
K31	T84	71		1.63	0.129	0.00017		0.712677	0.463377	0.4648		1.42756	0.133174	0.0075
K44	K52	201		1.76	0.078	4.9e-13		2.47542	0.139644	8.5e-11		1.56961	0.094354	1.8e-06
K44	K59	209		2.35	0.078	6.3e-28		2.98417	0.14445	3.8e-14		2.14458	0.093021	2.4e-16
K44	K80	403		2.42	0.057	1.2e-53		2.97613	0.103536	6e-26		2.40289	0.069122	7.3e-37
K44	M13	51		1.68	0.152	0.00063		3.07949	0.270932	3.3e-05		1.26423	0.185521	0.2063
K44	M15	101		1.68	0.109	1.7e-06		1.78341	0.29197	0.0475		1.61958	0.11728	3.9e-05
K44	M16	245		1.07	0.069	0.3406		1.33573	0.171104	0.0907		1.01689	0.075311	0.824
K44	M18	61		1.93	0.141	3.2e-06		1.5757	0.326668	0.1639		2.19129	0.157347	6.2e-07
K44	M19	178		1.79	0.083	1.9e-12		2.52799	0.157358	3.8e-09		1.6803	0.097738	1.1e-07
K44	M20	219		1.46	0.074	2.7e-07		1.29782	0.152933	0.0883		1.42697	0.084245	2.4e-05
K44	M25	214		1.84	0.076	9.4e-16		1.9322	0.152364	1.5e-05		1.76055	0.087264	9.1e-11
K44	M47	115		2.48	0.105	5.6e-18		3.24578	0.209752	2e-08		2.15059	0.12149	2.9e-10
K44	M54	282		2.22	0.067	2.9e-32		2.63787	0.127292	2.5e-14		2.0301	0.079125	3.6e-19
K44	M65	76		1.68	0.124	2.8e-05		2.66462	0.217873	6.8e-06		1.45	0.153538	0.0155
K44	M81	139		2.96	0.098	2.5e-28		3.05012	0.287209	0.0001		2.82398	0.103686	1.3e-23
K44	N30	52		1.76	0.151	0.00018		1.04308	0.351111	0.9044		1.65623	0.165708	0.0023
K44	N39	312		1.82	0.063	5.4e-21		2.11639	0.133251	1.8e-08		1.89195	0.072518	1.5e-18
K44	N81	292		1.94	0.066	5.7e-24		2.81329	0.130996	2.9e-15		1.71824	0.076333	1.3e-12
K44	N84	135		1.49	0.093	2.1e-05		1.46785	0.14191	0.0068		1.40803	0.123863	0.0057
K44	N92	59		1.85	0.147	2.9e-05		2.04863	0.148439	1.4e-06		0.799345	1.04093	0.8296
K44	N95	102		1.44	0.107	0.00073		1.41189	0.165324	0.0369		1.54882	0.14157	0.002
K44	S42	51		1.3	0.149	0.0816		1.55172	0.358263	0.2201		1.38205	0.16573	0.0509
K44	S52	128		1.09	0.094	0.3712		1.20363	0.217455	0.394		1.07331	0.104324	0.4977
K44	S72	92		1.46	0.113	0.00076		0.9375	0.426956	0.8798		1.30461	0.116276	0.0222
K44	S82	80		1.02	0.118	0.8815		1.10839	0.243082	0.672		1.00967	0.135389	0.9433
K44	T84	127		1.55	0.096	6.3e-06		1.45208	0.23444	0.1116		1.60715	0.106015	7.6e-06
K52	K59	137		1.99	0.095	5.4e-13		2.29757	0.162253	2.9e-07		1.76388	0.116412	1.1e-06
K52	K80	242		1.81	0.072	1.1e-16		2.41178	0.116168	3.5e-14		1.64187	0.092095	7.3e-08
K52	M15	68		1.47	0.131	0.003		2.17665	0.28551	0.0064		1.30033	0.147324	0.0747
K52	M16	224		1.3	0.073	0.00027		1.45454	0.173571	0.0309		1.18978	0.080304	0.0305
K52	M18	51		2.07	0.154	2.6e-06		2.76687	0.303775	0.00081		1.83359	0.179186	0.00072
K52	M19	143		1.8	0.092	1.6e-10		1.87253	0.186307	0.00076		1.75776	0.105897	1e-07
K52	M20	136		1.14	0.092	0.1688		1.48079	0.165958	0.018		1.03767	0.110435	0.7378
K52	M25	177		1.94	0.084	1.8e-15		2.30292	0.149331	2.3e-08		1.77971	0.100782	1.1e-08
K52	M47	68		1.88	0.133	2.3e-06		2.25174	0.238317	0.00066		1.55284	0.159908	0.0059
K52	M54	225		2.24	0.075	1.1e-26		2.29863	0.134463	6e-10		2.1039	0.090907	2.8e-16
K52	M65	52		1.36	0.148	0.037		2.03778	0.22656	0.0017		1.07758	0.200142	0.7089
K52	M81	70		1.71	0.131	4.1e-05		1.67219	0.326949	0.1158		1.50703	0.140979	0.0036
K52	N39	278		2.42	0.069	6.9e-38		2.61899	0.12325	5.6e-15		2.02448	0.082076	8.4e-18
K52	N81	169		1.31	0.083	0.0011		1.93699	0.151639	1.3e-05		1.02695	0.099876	0.79
K52	N84	100		1.23	0.107	0.0496		1.43853	0.155399	0.0193		1.24669	0.149774	0.141
K52	N92	55		1.75	0.151	0.00019		1.67582	0.152051	0.00068		1.35385	1.06921	0.7769
K52	N95	86		1.6	0.117	6.4e-05		1.15401	0.176039	0.4158		1.67163	0.15575	0.00097
K52	S52	98		1	0.107	0.9963		1.0717	0.216783	0.7494		1.0015	0.123666	0.9903
K52	S72	80		1.6	0.123	0.00012		1.13207	0.430737	0.7733		1.56622	0.126744	0.0004
K52	S82	83		1.46	0.118	0.0015		1.84687	0.214939	0.0043		1.3372	0.142158	0.0409
K52	T84	101		1.65	0.108	4.1e-06		1.94765	0.225339	0.0031		1.5263	0.12377	0.00063
K59	K80	195		1.81	0.08	1.3e-13		2.53912	0.128754	4.6e-13		1.60184	0.103051	4.8e-06
K59	M16	160		1.22	0.086	0.0199		1.47781	0.237369	0.0999		1.19343	0.092771	0.0566
K59	M19	91		1.52	0.114	0.00022		1.17195	0.275108	0.5641		1.64516	0.125861	7.6e-05
K59	M20	124		1.39	0.098	0.00072		1.43703	0.198026	0.0671		1.36759	0.11223	0.0053
K59	M25	157		2.32	0.091	1.7e-20		2.99604	0.167429	5.6e-11		2.11239	0.107798	4e-12
K59	M47	88		3.08	0.123	7.2e-20		2.73575	0.2606	0.00011		2.68581	0.137156	5.9e-13
K59	M54	233		3.07	0.077	6e-48		2.98108	0.146744	9.8e-14		3.05149	0.090732	9.5e-35
K59	M81	66		2.17	0.137	1.8e-08		1.64319	0.384343	0.1963		2.06478	0.14646	7.4e-07
K59	N30	54		2.98	0.156	2.9e-12		4.06677	0.307841	5.2e-06		3.15949	0.185335	5.4e-10
K59	N39	322		3.44	0.067	1.9e-75		4.27343	0.129452	3.3e-29		3.34345	0.079174	1.8e-52
K59	N81	221		2.3	0.077	2.7e-27		3.34965	0.146664	1.7e-16		2.11621	0.09097	1.7e-16
K59	N84	74		1.28	0.125	0.0514		1.54939	0.174801	0.0122		1.03827	0.179324	0.8341
K59	N95	71		1.79	0.13	7.8e-06		2.17949	0.185824	2.8e-05		1.67652	0.184101	0.005
K59	S52	78		1.03	0.121	0.7961		1.03387	0.293433	0.9096		1.12768	0.132422	0.3642
K59	S72	83		2.04	0.123	5.3e-09		1.66667	0.408248	0.2108		2.14616	0.129029	3.2e-09
K59	T84	85		1.69	0.119	1e-05		1.64646	0.312596	0.1107		1.96736	0.129821	1.9e-07
K80	M13	54		1.58	0.147	0.002		1.71014	0.290105	0.0644		1.62576	0.171831	0.0047
K80	M15	106		1.65	0.106	2.2e-06		2.25754	0.270239	0.0026		1.6934	0.115857	5.5e-06
K80	M16	287		1.16	0.064	0.0243		1.44779	0.144548	0.0105		1.07726	0.071292	0.2966
K80	M18	59		1.57	0.14	0.0012		2.12719	0.254161	0.003		1.84001	0.17266	0.00041
K80	M19	157		1.42	0.086	5.6e-05		1.69822	0.160661	0.00098		1.35444	0.102244	0.003
K80	M20	181		1.06	0.079	0.491		1.02223	0.144315	0.8789		0.995876	0.094406	0.9651
K80	M25	228		1.67	0.073	2e-12		2.21958	0.119256	2.3e-11		1.43492	0.092601	9.6e-05
K80	M47	92		1.64	0.113	1.3e-05		1.91855	0.214931	0.0024		1.79883	0.134822	1.3e-05
K80	M54	268		1.85	0.068	1.3e-19		2.10084	0.111006	2.3e-11		1.5885	0.085293	5.8e-08
K80	M65	63		1.15	0.134	0.2974		1.34511	0.21759	0.173		1.00452	0.168945	0.9787
K80	M81	57		0.94	0.14	0.6735		0.639948	0.390836	0.2534		1.0214	0.149758	0.8876
K80	N30	60		1.98	0.142	1.5e-06		1.1064	0.305127	0.7404		2.29267	0.160942	2.5e-07
K80	N39	326		1.83	0.062	1.8e-22		2.16234	0.106166	3.8e-13		1.68144	0.075931	7.7e-12
K80	N81	253		1.38	0.068	2.3e-06		1.61607	0.127007	0.00016		1.31206	0.081275	0.00083
K80	N83	55		1.65	0.146	0.00058		1.45683	0.228848	0.1001		1.63221	0.188613	0.0094
K80	N84	154		1.33	0.087	0.001		1.25922	0.124384	0.0639		1.41825	0.121494	0.004
K80	N92	91		1.71	0.116	3.9e-06		1.71359	0.117563	4.6e-06		0.503988	1.02604	0.5043
K80	N95	133		1.52	0.094	7.9e-06		1.62555	0.125699	0.00011		1.33683	0.142126	0.0411
K80	S52	128		0.98	0.094	0.8295		0.983689	0.192773	0.932		0.929351	0.107078	0.4938
K80	S72	80		1.02	0.119	0.8869		0.895832	0.395412	0.7809		1.14488	0.12523	0.2799
K80	S82	106		1.18	0.104	0.1065		1.11741	0.207693	0.593		1.29925	0.120002	0.0291
K80	T84	136		1.47	0.093	3.7e-05		1.86271	0.192148	0.0012		1.44167	0.106451	0.00059
M05	M06	112		221.46	0.457	3.3e-32		374.565	1.01317	5e-09		244.545	0.588984	9.9e-21
M06	M16	70		2.4	0.138	2.4e-10		2.772	0.343426	0.003		2.24831	0.150712	7.6e-08
M06	M19	71		5.62	0.152	8.3e-30		9.72011	0.33125	6.6e-12		4.90134	0.174219	7.3e-20
M06	M20	64		3.36	0.15	5.7e-16		2.63053	0.336462	0.004		3.13721	0.164865	4.1e-12
M06	M25	77		4.99	0.143	3.6e-29		4.86501	0.287956	3.9e-08		5.04293	0.166904	3.2e-22
M06	M54	59		2.95	0.152	1.1e-12		2.64375	0.360238	0.007		3.18557	0.169275	7.7e-12
M06	M81	78		12.18	0.174	6.9e-47		27.0569	0.522076	2.7e-10		8.92294	0.177599	6.8e-35
M06	N39	57		2.48	0.153	3.1e-09		2.54619	0.381477	0.0143		2.80698	0.16899	1e-09
M06	T84	52		4.85	0.172	4e-20		5.22716	0.560834	0.0032		5.82682	0.187966	6.8e-21
M13	M15	77		6.47	0.15	2.3e-35		7.90594	0.374361	3.3e-08		6.62089	0.165592	3.5e-30
M13	M16	141		3.49	0.104	1.5e-33		4.50969	0.257874	5.2e-09		3.28022	0.113306	1e-25
M13	M18	83		15.58	0.179	2.1e-53		20.0273	0.352112	1.7e-17		12.9056	0.201973	9.4e-37
M13	M19	251		19.19	0.112	2e-154		21.8169	0.226427	3.3e-42		15.7043	0.124219	7e-109
M13	M20	101		4.18	0.123	2.5e-31		4.26889	0.260329	2.5e-08		3.7712	0.138347	8.4e-22
M13	M25	164		7.85	0.109	2.8e-80		17.8095	0.25311	5.4e-30		7.19904	0.126041	2.8e-55
M13	M54	106		3.92	0.12	3.1e-30		6.61208	0.24393	9.7e-15		3.9283	0.140288	1.8e-22
M13	N39	60		1.86	0.144	1.6e-05		1.62602	0.347106	0.1614		1.85518	0.159342	0.00011
M13	N81	58		1.69	0.146	0.00033		1.42446	0.361945	0.3283		1.80999	0.159735	0.0002
M13	T84	90		6.4	0.138	2.2e-41		7.64702	0.319543	1.9e-10		6.32819	0.153777	3.6e-33
M15	M16	414		5.95	0.066	3e-159		12.6896	0.189775	7.1e-41		4.88693	0.07016	3e-113
M15	M18	117		12.44	0.14	7.2e-73		17.9432	0.332357	3.7e-18		10.933	0.153818	1.6e-54
M15	M19	294		8.83	0.083	2e-152		22.5114	0.229493	6.1e-42		7.83084	0.091649	1e-111
M15	M20	128		2.22	0.1	1.7e-15		3.16964	0.234021	8.2e-07		2.00192	0.111364	4.6e-10
M15	M25	237		5.49	0.084	2e-91		11.9026	0.201777	1.2e-34		4.3157	0.092456	2.4e-56
M15	M47	100		5.48	0.127	6.5e-41		7.50729	0.315849	1.7e-10		4.38013	0.134202	3.6e-28
M15	M54	183		3.54	0.089	1.6e-45		5.01336	0.222739	4.6e-13		3.58072	0.097979	9.6e-39
M15	N39	95		1.39	0.112	0.0031		1.25471	0.359725	0.5282		1.50544	0.119254	0.0006
M15	N81	91		1.45	0.115	0.0011		0.811409	0.395783	0.5975		1.41274	0.119693	0.0039
M15	T84	217		8.25	0.095	2e-110		19.7573	0.296459	8e-24		6.6637	0.098101	2.8e-83
M16	M18	78		1.83	0.124	9.4e-07		2.19361	0.295747	0.0079		1.59577	0.135029	0.00054
M16	M19	329		2.33	0.062	1.1e-41		3.20404	0.158176	1.8e-13		2.24212	0.067948	1.5e-32
M16	M20	286		1.37	0.064	1.1e-06		1.93888	0.150446	1.1e-05		1.24345	0.071129	0.0022
M16	M25	597		3.76	0.05	4e-157		7.12775	0.119103	4.3e-61		3.56373	0.05532	9e-117
M16	M43	78		2.7	0.128	8.7e-15		2.06872	0.416851	0.0812		2.63581	0.134069	4.9e-13
M16	M47	185		2.54	0.083	6.4e-29		4.11484	0.21972	1.2e-10		2.43113	0.0904	8.6e-23
M16	M54	385		2.04	0.057	9.6e-36		2.74142	0.144939	3.5e-12		1.9358	0.062315	3e-26
M16	M65	84		1.34	0.117	0.0126		1.84515	0.256651	0.017		1.23706	0.131393	0.1054
M16	M67	86		1.73	0.118	3.2e-06		1.92897	0.265357	0.0133		1.67586	0.130511	7.6e-05
M16	M81	81		0.9	0.117	0.3656		0.83114	0.427744	0.6654		0.92002	0.121609	0.493
M16	N39	292		1.14	0.063	0.0321		1.20441	0.176079	0.2908		1.11828	0.067538	0.0979
M16	N81	338		1.32	0.059	2.3e-06		1.88469	0.153413	3.6e-05		1.2659	0.064134	0.00024
M16	N84	130		1.08	0.093	0.4122		1.16345	0.175744	0.389		0.98475	0.109759	0.8887
M16	N95	103		1.05	0.105	0.6581		1.1611	0.192313	0.4374		1.04707	0.12475	0.7123
M16	S32	53		1.25	0.146	0.13		1.875	0.629153	0.3177		1.30236	0.150735	0.0797
M16	S42	58		0.85	0.137	0.248		0.375543	0.72144	0.1746		1.0043	0.140824	0.9757
M16	S52	177		0.97	0.08	0.7182		0.933246	0.248991	0.7814		0.952972	0.084075	0.5667
M16	S72	124		1.04	0.095	0.7101		3.13054	0.307268	0.0002		0.946311	0.10064	0.5835
M16	S82	129		1.11	0.094	0.2493		1.51974	0.225356	0.0633		1.05305	0.10295	0.6156
M16	T84	500		5.37	0.056	5e-195		10.34	0.155842	8.6e-51		4.83902	0.06103	4e-147
M18	M19	225		14.31	0.108	1e-134		16.4995	0.22619	2.8e-35		13.4867	0.121883	4e-101
M18	M20	80		2.77	0.13	5.4e-15		1.58424	0.314688	0.1437		3.04466	0.143477	8.5e-15
M18	M25	135		6.28	0.115	7.2e-58		10.9218	0.227472	7.8e-26		5.76905	0.135072	1.7e-38
M18	M47	52		5.88	0.177	1.6e-23		5.38904	0.395532	2.1e-05		5.74839	0.19756	8.6e-19
M18	M54	109		4.51	0.119	1.4e-36		5.0769	0.227556	9.3e-13		4.30169	0.140466	2.8e-25
M18	M65	67		6.98	0.162	5.1e-33		8.00042	0.318428	6.6e-11		6.85571	0.186521	5.7e-25
M18	N39	59		1.78	0.146	8e-05		2.48422	0.278173	0.0011		1.74649	0.172664	0.0012
M18	N81	58		1.67	0.145	0.0004		1.78327	0.346661	0.0952		1.79665	0.160676	0.00027
M18	T84	71		4.08	0.143	8.3e-23		6.03321	0.310718	7.3e-09		4.84343	0.169233	1.1e-20
M19	M20	406		4.64	0.062	2e-133		5.80804	0.120506	2.9e-48		4.90667	0.074976	7e-100
M19	M25	467		7.41	0.063	2e-219		12.4251	0.127362	4.1e-87		6.50863	0.074745	1e-138
M19	M43	61		5.42	0.16	3.4e-26		6.31579	0.368734	5.8e-07		5.49944	0.178459	1.3e-21
M19	M47	168		5.6	0.098	1.7e-69		10.4718	0.207812	1.3e-29		5.20281	0.114733	7.5e-47
M19	M54	297		3.6	0.07	6.9e-75		4.63741	0.137487	6.5e-29		3.85272	0.082993	2.2e-59
M19	M65	118		4.32	0.111	2.4e-39		5.67513	0.210858	1.8e-16		4.00891	0.132717	1.3e-25
M19	M67	86		3.84	0.129	1.1e-25		5.09089	0.217868	8e-14		3.45148	0.158483	5.4e-15
M19	M81	75		2.18	0.129	1.5e-09		2.31019	0.336472	0.0128		2.47352	0.141578	1.6e-10
M19	N39	169		1.52	0.085	7.9e-07		1.51207	0.192598	0.0318		1.7577	0.095545	3.6e-09
M19	N81	182		1.66	0.082	6.5e-10		2.18446	0.179264	1.3e-05		1.58317	0.092713	7.2e-07
M19	N84	69		1.14	0.128	0.322		1.09757	0.209284	0.6564		1.20914	0.163378	0.2451
M19	N95	69		1.57	0.131	0.00059		2.06382	0.189429	0.00013		1.45508	0.185158	0.0428
M19	S52	97		1.26	0.109	0.0339		1.26119	0.2398	0.3332		1.23914	0.122331	0.0796
M19	S72	55		1.24	0.145	0.1332		2.41379	0.421117	0.0364		1.14362	0.153908	0.3833
M19	S82	75		1.52	0.125	0.00088		2.34627	0.255405	0.00084		1.51434	0.145113	0.0042
M19	T84	305		6.84	0.076	1e-140		11.7302	0.178332	2.3e-43		6.59056	0.085582	1e-107
M20	M21	71		7.24	0.156	9.5e-37		10.9091	0.295163	5.7e-16		6.56781	0.188175	1.5e-23
M20	M25	292		2.87	0.068	9.7e-55		3.34565	0.125008	4.4e-22		2.32571	0.079825	4e-26
M20	M47	103		2.09	0.109	1.7e-11		2.75348	0.212101	1.8e-06		1.82865	0.127889	2.4e-06
M20	M54	230		1.73	0.073	4.4e-14		1.99155	0.136164	4.2e-07		1.62097	0.086385	2.3e-08
M20	M65	102		2.41	0.111	2.5e-15		1.86225	0.228303	0.0065		2.69262	0.12764	8.5e-15
M20	M67	85		2.54	0.122	2.2e-14		2.04541	0.247061	0.0038		2.9144	0.141717	4.4e-14
M20	M77	72		8.07	0.159	1.3e-39		5.81792	0.26325	2.2e-11		12.7877	0.216317	4.9e-32
M20	M81	61		1.03	0.136	0.8068		1.37931	0.377149	0.3938		1.25006	0.147041	0.129
M20	N39	217		1.37	0.074	2.3e-05		1.63834	0.142691	0.00054		1.35684	0.086573	0.00042
M20	N81	259		1.59	0.068	1.4e-11		1.76046	0.146106	0.00011		1.60174	0.077714	1.3e-09
M20	N84	82		0.79	0.116	0.0463		0.936974	0.171916	0.7049		0.781173	0.157911	0.1178
M20	N95	79		1.09	0.119	0.4692		0.981848	0.187601	0.9222		1.16005	0.155302	0.3391
M20	S52	121		0.99	0.096	0.8909		1.40193	0.19032	0.0759		0.971574	0.112363	0.7974
M20	S72	60		0.91	0.136	0.4842		1.22682	0.401244	0.6104		0.888277	0.144378	0.4119
M20	S82	52		0.67	0.144	0.0049		0.688222	0.312705	0.2321		0.746271	0.162758	0.0722
M20	T84	355		5.07	0.066	5e-132		7.4316	0.136801	1.1e-48		4.48643	0.076223	2.5e-86
M21	T84	60		7.82	0.177	4.3e-31		20.2008	0.383557	4.6e-15		7.19027	0.217417	1.2e-19
M25	M43	81		5.95	0.141	1.1e-36		5.56943	0.362754	2.2e-06		6.60025	0.156233	1.4e-33
M25	M47	208		5.29	0.087	2e-81		6.77747	0.172221	1.1e-28		5.15326	0.102023	4.1e-58
M25	M54	524		5.62	0.056	4e-205		7.49336	0.10412	2.3e-83		5.31327	0.068464	2e-131
M25	M65	114		3.25	0.109	2.8e-27		2.81495	0.200975	2.6e-07		2.98583	0.126906	6.7e-18
M25	M67	77		2.93	0.13	1.5e-16		3.85795	0.202994	2.9e-11		2.61772	0.171858	2.2e-08
M25	M81	76		1.98	0.127	7.5e-08		1.70732	0.408959	0.1909		1.92537	0.13287	8.2e-07
M25	M84	62		5.37	0.159	3.6e-26		4	0.316228	1.2e-05		5.51288	0.1798	2.2e-21
M25	N39	317		2.67	0.065	8.2e-51		2.73386	0.132795	3.6e-14		2.5903	0.074952	6e-37
M25	N81	198		1.54	0.078	3.8e-08		1.93519	0.159414	3.5e-05		1.38378	0.089721	0.00029
M25	N84	90		1.14	0.113	0.258		1.02892	0.180289	0.8743		1.22626	0.144253	0.1574
M25	N92	51		1.74	0.156	0.00039		1.85858	0.158891	9.6e-05		1.2026	1.06098	0.862
M25	N95	66		1.19	0.132	0.1878		0.992969	0.207935	0.9729		1.23836	0.169314	0.2067
M25	S32	63		3.61	0.149	5.2e-18		3.24794	0.385742	0.0023		3.86162	0.161491	5.9e-17
M25	S42	71		2.46	0.133	1.4e-11		2.74893	0.302743	0.00084		2.22305	0.14751	6.1e-08
M25	S52	122		1.35	0.098	0.0025		1.28596	0.209943	0.2309		1.24781	0.109827	0.0438
M25	S72	152		3.29	0.095	6.7e-36		2.57143	0.339185	0.0054		3.21743	0.09869	2.4e-32
M25	S82	128		2.33	0.099	1.2e-17		3.2268	0.183334	1.7e-10		2.06185	0.118444	1e-09
M25	T84	407		8.39	0.069	2e-211		11.0947	0.151296	5.8e-57		7.54898	0.077361	2e-150
M41	M54	75		16.76	0.201	1.5e-44		13.235	0.530834	1.1e-06		24.9718	0.244191	1.2e-39
M43	M47	111		20.01	0.168	1.5e-71		23.7729	0.357368	7.6e-19		22.9825	0.206832	6.9e-52
M43	M54	190		15.62	0.122	6e-112		9.67948	0.235223	4.9e-22		13.2281	0.130099	1.1e-87
M43	T84	61		5.55	0.162	4.1e-26		12.941	0.420646	1.2e-09		5.73808	0.185292	4.1e-21
M47	M54	605		29.78	0.086	0		34.7687	0.168062	5.7e-99		26.0922	0.096398	6e-251
M47	N39	131		2.64	0.102	1.4e-21		3.05814	0.212661	1.5e-07		2.4941	0.115976	3.3e-15
M47	N81	102		2.03	0.112	2.6e-10		3.00925	0.21605	3.4e-07		1.63341	0.129365	0.00015
M47	T84	98		3.76	0.12	3.1e-28		5.60575	0.270625	1.9e-10		3.62188	0.13798	1.1e-20
M53	M54	68		18.35	0.214	3.2e-42		23.7275	0.370627	1.3e-17		17.0982	0.277355	1.4e-24
M54	M65	85		2.32	0.121	3.8e-12		2.37731	0.216258	6.2e-05		1.92282	0.144283	5.9e-06
M54	M67	76		2.27	0.128	1.5e-10		2.29565	0.227536	0.00026		2.58975	0.157001	1.4e-09
M54	M80	74		9.09	0.162	1.6e-42		18.5714	0.468807	4.6e-10		6.41058	0.165105	2.2e-29
M54	M81	126		2.76	0.102	2.5e-23		2.13787	0.296264	0.0103		3.03059	0.109353	3.7e-24
M54	N12	65		3.76	0.146	1.5e-19		5.38701	0.259733	9e-11		4.71138	0.187208	1.2e-16
M54	N30	59		2.31	0.145	7.6e-09		3.62916	0.257562	5.6e-07		2.05095	0.178888	5.9e-05
M54	N39	439		3.16	0.057	2.8e-91		3.57084	0.109848	4.8e-31		3.32238	0.067443	6.7e-71
M54	N81	255		1.79	0.07	5.9e-17		2.3603	0.137483	4.2e-10		1.67752	0.081235	1.9e-10
M54	N84	99		1.09	0.107	0.4187		1.19942	0.154985	0.2407		1.01266	0.148338	0.9324
M54	N92	73		2.09	0.134	3.2e-08		1.76051	0.134006	2.4e-05		3.21632	0.666823	0.0798
M54	N95	116		1.76	0.102	3.1e-08		1.85093	0.15062	4.4e-05		1.90574	0.140234	4.3e-06
M54	S32	69		3.09	0.139	3.8e-16		2.69231	0.425815	0.02		3.55537	0.149056	1.7e-17
M54	S52	119		1.14	0.098	0.1683		1.18704	0.209062	0.4121		1.07397	0.110664	0.519
M54	S72	91		1.49	0.114	0.00043		1.64261	0.361252	0.1695		1.52125	0.120404	0.00049
M54	S82	80		1.13	0.119	0.3075		1.21404	0.25162	0.4408		1.24953	0.135639	0.1005
M54	T84	206		3.05	0.081	2.7e-43		3.30897	0.179145	2.4e-11		2.79347	0.090141	4.4e-30
M65	N39	86		1.93	0.121	5.2e-08		2.50082	0.200374	4.8e-06		1.65906	0.152157	0.00088
M65	N81	75		1.53	0.127	0.00084		1.73301	0.252773	0.0296		1.45894	0.146707	0.01
M65	T84	57		2.66	0.151	1e-10		4.88983	0.276133	9e-09		2.08056	0.182543	6e-05
M67	N39	56		1.55	0.147	0.0028		1.90849	0.238564	0.0067		1.31625	0.18703	0.1418
M67	N81	57		1.49	0.145	0.0065		1.52988	0.280481	0.1295		1.57204	0.170918	0.0081
M80	M81	148		43.2	0.196	1.1e-82		204.618	1.02385	2e-07		41.6838	0.209547	7e-71
M81	M85	73		38.42	0.258	1.5e-45		5910000000	5661.21	0.9968		38.5714	0.299912	4e-34
M81	N39	103		1.85	0.11	2.3e-08		1.99087	0.309601	0.0261		1.62926	0.117386	3.2e-05
M81	N81	75		1.13	0.124	0.316		1.5206	0.410063	0.3068		1.3024	0.132338	0.0459
M81	S32	82		8.67	0.152	1.1e-45		18.3333	0.507519	1e-08		8.22187	0.161011	4e-39
M81	S42	51		3.79	0.166	1e-15		2.48199	0.645535	0.1591		4.08311	0.173965	6.1e-16
M81	S52	133		3.35	0.103	6.4e-32		3.88546	0.282496	1.6e-06		3.35894	0.111013	9.8e-28
M81	S72	149		6.99	0.11	2e-70		23.0847	0.422172	1e-13		5.68998	0.112932	1.7e-53
M81	S82	73		3.31	0.137	2e-18		3.50609	0.353813	0.00039		2.76567	0.145353	2.6e-12
M81	T84	73		2.72	0.134	7.9e-14		3.34218	0.440432	0.0062		2.953	0.142939	3.6e-14
M84	S42	68		18.3	0.209	4.8e-44		20	0.46291	9.7e-11		17.0962	0.22563	2.7e-36
M84	S52	65		4.98	0.157	1.4e-24		8.1714	0.327396	1.4e-10		5.12687	0.185223	1.1e-18
M84	S72	65		11.16	0.184	3.6e-39		80	1.06066	3.6e-05		9.25039	0.188531	3.9e-32
M84	S82	55		7.19	0.181	1e-27		9.41177	0.348315	1.2e-10		6.34145	0.208055	6.8e-19
M84	T84	85		12.96	0.169	4.7e-52		16.5569	0.347715	6.9e-16		9.17831	0.181342	2.3e-34
N12	N39	142		9.26	0.123	3.9e-73		9.34275	0.20883	1e-26		7.93974	0.150195	2.7e-43
N30	N39	187		7.01	0.101	2.9e-82		8.74568	0.227031	1.3e-21		7.71065	0.117353	7.5e-68
N30	N81	89		2.92	0.124	7.4e-18		7.01159	0.24467	1.7e-15		2.36421	0.150851	1.2e-08
N31	N39	120		25.06	0.186	4.8e-67		18.5737	0.265766	4.1e-28		20.13	0.216166	7.4e-44
N39	N81	452		2.86	0.055	1.3e-80		4.17584	0.109039	3e-39		2.36226	0.063725	1.8e-41
N39	N83	55		1.77	0.147	0.00011		2.19671	0.210901	0.00019		1.30921	0.20529	0.1894
N39	N84	142		1.35	0.091	0.00081		1.40979	0.136537	0.0119		1.30909	0.121095	0.0261
N39	N92	99		2.35	0.116	1.9e-13		2.49197	0.118679	1.4e-14		5.84255	0.730477	0.0157
N39	N95	115		1.51	0.101	4.5e-05		1.85226	0.147183	2.8e-05		1.55406	0.141218	0.0018
N39	S32	80		2.81	0.127	4.6e-16		3.23529	0.346873	0.00071		2.72314	0.136687	2.3e-13
N39	S42	101		2.54	0.113	1.3e-16		1.60434	0.312488	0.1303		2.6208	0.120018	9.9e-16
N39	S52	139		1.1	0.09	0.3109		1.01683	0.203575	0.9347		1.0811	0.100638	0.4384
N39	S72	200		2.74	0.081	3.6e-35		4.6553	0.228875	1.8e-11		2.50526	0.086979	4.6e-26
N39	S82	142		1.73	0.092	2.8e-09		1.91105	0.18102	0.00035		1.67225	0.106676	1.4e-06
N39	T84	148		1.7	0.09	3e-09		1.85901	0.210888	0.0033		1.68878	0.099638	1.4e-07
N81	N84	138		1.38	0.092	0.00048		1.07342	0.169423	0.6758		1.45717	0.109471	0.00058
N81	N89	75		7.7	0.154	3.3e-40		13.2671	0.311824	1.1e-16		6.65616	0.181131	1.3e-25
N81	N95	111		1.53	0.103	3.6e-05		1.2339	0.183625	0.2524		1.67642	0.124625	3.4e-05
N81	N99	96		12.74	0.154	3.4e-61		18	0.394405	2.3e-13		11.3798	0.165993	1.3e-48
N81	S52	121		0.87	0.096	0.1528		0.714198	0.260825	0.1969		0.96705	0.103396	0.7459
N81	S72	76		1	0.121	0.9877		1.31594	0.402159	0.4948		0.959855	0.127228	0.7474
N81	S82	85		1.07	0.115	0.5338		1.02134	0.272556	0.9383		0.981367	0.126304	0.8816
N81	T84	135		1.46	0.093	4.2e-05		1.97625	0.209356	0.0011		1.42015	0.104624	0.0008
N83	N84	51		2.36	0.159	7.1e-08		2.0511	0.216923	0.00093		2.6685	0.234807	2.9e-05
N84	N85	142		10.65	0.121	1.2e-84		7.67521	0.168729	1.4e-33		14.0588	0.17586	4.6e-51
N84	N92	112		2.65	0.11	9.2e-19		2.36126	0.111644	1.4e-14		9.62441	0.578066	9e-05
N84	N95	290		5.45	0.075	3e-113		4.45191	0.102256	2.7e-48		9.29745	0.119815	2.7e-77
N84	S52	61		0.85	0.134	0.2182		0.806361	0.217802	0.3231		0.846498	0.170818	0.3293
N84	T84	51		1.08	0.149	0.6167		1.03505	0.263629	0.896		1.07668	0.179148	0.68
N85	N95	99		8.28	0.14	2.8e-51		6.7045	0.193957	1e-22		13.8324	0.219165	4.2e-33
N92	N93	62		5.65	0.161	4.4e-27		4.53822	0.154868	1.6e-22		2.63e-07	6168.79	0.998
N92	N95	81		2.76	0.128	2.1e-15		2.74812	0.134415	5.4e-14		14.9057	0.572541	2.4e-06
N93	N95	58		7.12	0.177	1.3e-28		4.72163	0.211446	2.1e-13		17.6966	0.357771	9.6e-16
S32	S72	74		5.29	0.15	1.1e-28		7.5	0.763763	0.0083		6.14002	0.156558	4.5e-31
S42	S52	61		1.85	0.142	1.4e-05		2.67715	0.3458	0.0044		2.07003	0.159	4.7e-06
S42	S72	52		2.98	0.161	1.3e-11		4.44444	0.600925	0.0131		2.64762	0.166146	4.6e-09
S42	T84	78		3.69	0.135	3.6e-22		6.66667	0.345033	3.8e-08		3.63836	0.148386	3.2e-18
S52	S72	111		2.24	0.107	5.8e-14		1.46069	0.405586	0.3502		2.16676	0.110146	2.2e-12
S52	S82	109		2.07	0.106	8.5e-12		2.35707	0.215986	7.2e-05		1.8719	0.121535	2.5e-07
S52	T84	186		3.07	0.085	1.2e-39		4.77608	0.184317	2.2e-17		2.51279	0.095748	6.4e-22
S72	S82	76		2.38	0.129	1.9e-11		3.50062	0.400129	0.0017		2.54206	0.138876	1.8e-11
S72	T84	180		5.52	0.095	9.3e-73		10.1663	0.318669	3.4e-13		5.24064	0.100474	4.6e-61
S82	T84	247		6.7	0.084	5e-113		14.8121	0.167236	1.9e-58		5.02929	0.101145	2.1e-57

## Sheet: Supplementary Table 3
Supplementary Table 3 The overall and direct effect for the association between D1 and D3, in the presence of D2 and percent of the association mediated by D2
	OR (95 % CI)	OR (95 % CI)	Percent mediated by D2
	Overall effect	Direct effect	(p value)
C50→C77→C78	4.29 (3.66-5.03)	3.85 (3.26-4.53)	29% (p<0.01)
G56→M19→T84	1.62 (1.29-2.03)	1.48 (1.17-1.88)	22% (p<0.01)
G56→H25→H26	0.90 (0.78-1.04)	0.88 (0.76-1.01)	Not mediated
K30→K44→K80	2.31 (2.00-2.68)	2.22 (1.91-2.58)	1.3% (P<0.01)

## Sheet: Supplementary Table 4
Supplementary Table 4. The tested biomarker and disease pairs in the UK Biobank
		Main analysis			1 year after participation			age <55			age>55
Biomarker	Disease	OR (95% CI)	P-value		OR (95% CI)	P-value		OR (95% CI)	P-value		OR (95% CI)	P-value
BMI	Breast Cancer	1.07 (1.05-1.10)	2e-10		1.06 (1.04-1.09)	3.9e-08		1.01 (0.97-1.05)	0.5765		1.11 (1.08-1.14)	1.5e-14
Systolic blood pressure	Breast Cancer	1.04 (1.01-1.06)	0.0026		1.04 (1.01-1.06)	0.003		1.00 (0.95-1.05)	0.96		1.05 (1.02-1.08)	0.00091
Diastolic Blood Pressure	Breast Cancer	1.05 (1.02-1.07)	3.3e-05		1.06 (1.03-1.08)	1.3e-06		1.02 (0.98-1.06)	0.2395		1.06 (1.03-1.09)	3e-05
Heart rate	Breast Cancer	1.06 (1.04-1.08)	1.2e-07		1.06 (1.04-1.08)	4.5e-07		1.07 (1.03-1.11)	0.0012		1.06 (1.03-1.08)	2.4e-05
Waist circumference	Breast Cancer	1.08 (1.06-1.10)	2.9e-12		1.09 (1.06-1.11)	4.6e-13		1.03 (0.99-1.07)	0.1409		1.11 (1.08-1.14)	1e-14
White blood cell (leukocyte) count	Breast Cancer	1.04 (1.02-1.05)	0.000271		1.03 (1.01-1.05)	0.007		1.05 (1.01-1.10)	0.0246		1.07 (1.04-1.10)	2.3e-06
Red blood cell (erythrocyte) count	Breast Cancer	1.03 (1.01-1.06)	0.00301		1.04 (1.01-1.06)	0.0016		1.03 (0.98-1.07)	0.2329		1.04 (1.02-1.07)	0.0022
Haemoglobin concentration	Breast Cancer	1.06 (1.03-1.08)	1.61e-06		1.06 (1.03-1.08)	1e-05		1.05 (1.01-1.09)	0.0225		1.07 (1.04-1.11)	1.5e-06
Haematocrit percentage	Breast Cancer	1.05 (1.03-1.08)	6.36e-06		1.06 (1.03-1.08)	1.1e-05		1.05 (1.01-1.09)	0.0114		1.07 (1.04-1.10)	1.4e-05
Mean corpuscular volume	Breast Cancer	1.02 (1.00-1.04)	0.0974		1.02 (0.99-1.04)	0.2039		1.03 (0.99-1.07)	0.1323		1.02 (0.99-1.05)	0.1616
Mean corpuscular haemoglobin	Breast Cancer	1.02 (1.00-1.05)	0.0389		1.02 (0.99-1.04)	0.1541		1.02 (0.98-1.06)	0.2946		1.03 (1.01-1.06)	0.0207
Mean corpuscular haemoglobin concentration	Breast Cancer	1.01 (0.99-1.03)	0.196		1.01 (0.99-1.03)	0.4974		0.99 (0.95-1.03)	0.5874		1.03 (1.00-1.05)	0.0409
Red blood cell (erythrocyte) distribution width	Breast Cancer	1.02 (1.00-1.04)	0.076		1.03 (1.00-1.05)	0.0209		1.01 (0.98-1.04)	0.5303		1.03 (1.00-1.07)	0.0278
Platelet count	Breast Cancer	1.01 (0.98-1.03)	0.581		1.01 (0.99-1.03)	0.4811		1.02 (0.99-1.06)	0.218		1.00 (0.97-1.03)	0.8664
Platelet crit	Breast Cancer	1.03 (1.01-1.05)	0.0159		1.03 (1.00-1.05)	0.0245		1.03 (0.99-1.07)	0.0933		1.02 (1.00-1.05)	0.089
Mean platelet (thrombocyte) volume	Breast Cancer	1.03 (1.01-1.06)	0.00268		1.03 (1.00-1.05)	0.0197		1.02 (0.98-1.06)	0.4545		1.03 (1.00-1.06)	0.0264
Platelet distribution width	Breast Cancer	1.00 (0.98-1.03)	0.798		1.00 (0.98-1.02)	0.8822		0.99 (0.95-1.03)	0.6915		1.00 (0.97-1.03)	0.9084
Lymphocyte count	Breast Cancer	1.01 (0.99-1.03)	0.334		1.02 (1.00-1.04)	0.1201		1.01 (0.96-1.06)	0.741		1.01 (0.99-1.03)	0.1586
Monocyte count	Breast Cancer	1.04 (1.01-1.08)	0.00402		1.04 (1.01-1.06)	0.0116		1.07 (1.02-1.13)	0.0053		1.07 (1.03-1.11)	0.0007
Neutrophill count	Breast Cancer	1.06 (1.04-1.09)	2.1e-07		1.06 (1.04-1.09)	2.2e-07		1.04 (1.00-1.08)	0.0616		1.07 (1.04-1.10)	6.6e-07
Eosinophill count	Breast Cancer	1.00 (0.97-1.02)	0.69		1.00 (0.97-1.02)	0.8871		0.98 (0.94-1.02)	0.2681		0.99 (0.97-1.02)	0.7268
Basophill count	Breast Cancer	1.02 (1.00-1.04)	0.0554		1.02 (1.00-1.05)	0.0282		1.03 (0.99-1.07)	0.098		1.02 (0.99-1.05)	0.151
Nucleated red blood cell count	Breast Cancer	0.98 (0.95-1.01)	0.129		0.98 (0.95-1.01)	0.1993		0.95 (0.89-1.01)	0.1017		0.97 (0.94-1.01)	0.1543
Lymphocyte percentage	Breast Cancer	0.96 (0.93-0.98)	0.000121		0.96 (0.94-0.99)	0.0017		0.97 (0.93-1.01)	0.0941		0.96 (0.94-0.99)	0.0048
Monocyte percentage	Breast Cancer	1.02 (1.00-1.05)	0.0273		1.02 (0.99-1.04)	0.1862		1.04 (1.00-1.07)	0.0533		1.01 (0.98-1.04)	0.3754
Neutrophill percentage	Breast Cancer	1.04 (1.01-1.06)	0.00234		1.03 (1.01-1.06)	0.0077		1.02 (0.98-1.07)	0.2424		1.04 (1.01-1.07)	0.0096
Eosinophill percentage	Breast Cancer	0.97 (0.95-1.00)	0.0345		0.98 (0.95-1.00)	0.0617		0.96 (0.92-1.00)	0.0519		0.97 (0.94-1.00)	0.0475
Basophill percentage	Breast Cancer	1.02 (0.99-1.04)	0.158		1.01 (0.99-1.04)	0.2001		1.02 (0.99-1.06)	0.1613		1.01 (0.98-1.04)	0.4179
Nucleated red blood cell percentage	Breast Cancer	0.97 (0.94-1.00)	0.0438		0.98 (0.95-1.01)	0.1176		0.95 (0.90-1.00)	0.0746		0.97 (0.94-1.00)	0.0717
Reticulocyte percentage	Breast Cancer	1.03 (1.01-1.04)	0.00372		1.03 (1.01-1.05)	0.0024		1.02 (0.99-1.05)	0.2717		1.01 (1.00-1.03)	0.1105
Reticulocyte count	Breast Cancer	1.02 (1.00-1.04)	0.0162		1.03 (1.01-1.05)	0.0035		1.03 (1.00-1.07)	0.09		1.02 (1.00-1.04)	0.1026
Mean reticulocyte volume	Breast Cancer	0.98 (0.96-1.00)	0.0704		0.97 (0.95-0.99)	0.0107		0.98 (0.94-1.02)	0.266		0.98 (0.96-1.01)	0.2269
Mean sphered cell volume	Breast Cancer	1.00 (0.97-1.02)	0.85		0.99 (0.97-1.02)	0.5774		0.98 (0.94-1.02)	0.3222		1.01 (0.98-1.04)	0.4514
Immature reticulocyte fraction	Breast Cancer	1.04 (1.01-1.06)	0.00275		1.03 (1.01-1.06)	0.0094		1.02 (0.98-1.06)	0.2785		1.05 (1.02-1.08)	0.00029
High light scatter reticulocyte percentage	Breast Cancer	1.07 (1.03-1.11)	0.000214		1.04 (1.01-1.07)	0.0175		1.01 (0.99-1.03)	0.4923		1.01 (1.00-1.02)	0.0229
High light scatter reticulocyte count	Breast Cancer	1.04 (1.02-1.07)	8.41e-05		1.05 (1.03-1.08)	4.1e-06		1.04 (1.01-1.08)	0.0236		1.05 (1.02-1.07)	0.00017
Microalbumin in urine	Breast Cancer	1.17 (1.11-1.23)	1.76e-10		1.14 (1.08-1.20)	2.5e-07		1.14 (1.05-1.24)	0.0025		1.15 (1.09-1.22)	1.1e-06
Creatinine (enzymatic) in urine	Breast Cancer	1.06 (1.04-1.09)	4.47e-08		1.06 (1.03-1.08)	7.6e-07		1.05 (1.01-1.09)	0.0081		1.06 (1.04-1.09)	7.9e-06
Potassium in urine	Breast Cancer	1.04 (1.01-1.06)	0.00178		1.03 (1.01-1.06)	0.0067		1.02 (0.99-1.06)	0.2363		1.03 (1.01-1.06)	0.0162
Sodium in urine	Breast Cancer	1.04 (1.02-1.06)	0.000838		1.04 (1.02-1.06)	0.001		1.00 (0.97-1.04)	0.9722		1.06 (1.03-1.09)	0.00013
Albumin	Breast Cancer	0.97 (0.94-0.99)	0.00538		0.97 (0.95-0.99)	0.0145		0.97 (0.93-1.01)	0.0979		0.98 (0.95-1.01)	0.1075
Alkaline phosphatase	Breast Cancer	0.99 (0.96-1.01)	0.28		0.98 (0.96-1.01)	0.1722		0.99 (0.95-1.03)	0.6073		0.98 (0.95-1.01)	0.1909
Alanine aminotransferase	Breast Cancer	1.03 (1.01-1.05)	0.0131		1.02 (1.00-1.04)	0.0917		0.99 (0.95-1.03)	0.5898		1.03 (1.01-1.06)	0.0118
Apolipoprotein A	Breast Cancer	0.97 (0.95-1.00)	0.0238		0.96 (0.94-0.99)	0.004		0.98 (0.94-1.03)	0.4907		0.96 (0.94-0.99)	0.0129
Apolipoprotein B	Breast Cancer	1.01 (0.99-1.04)	0.314		1.01 (0.99-1.04)	0.2404		1.03 (0.98-1.07)	0.2432		1.01 (0.98-1.03)	0.6815
Aspartate aminotransferase	Breast Cancer	0.98 (0.95-1.01)	0.114		0.97 (0.95-1.00)	0.0545		0.96 (0.91-1.01)	0.1164		1.00 (0.97-1.03)	0.7748
Direct bilirubin	Breast Cancer	1.01 (0.99-1.03)	0.272		1.01 (0.99-1.04)	0.2376		0.99 (0.95-1.03)	0.5269		1.03 (1.00-1.07)	0.0559
Urea	Breast Cancer	0.97 (0.95-1.00)	0.0182		0.97 (0.95-1.00)	0.0317		0.95 (0.91-1.00)	0.0395		0.98 (0.96-1.01)	0.2088
Calcium	Breast Cancer	1.00 (0.98-1.02)	0.993		1.01 (0.98-1.03)	0.691		0.99 (0.95-1.04)	0.7122		1.01 (0.99-1.04)	0.3431
Cholesterol	Breast Cancer	1.00 (0.97-1.02)	0.687		0.99 (0.97-1.02)	0.6434		1.01 (0.96-1.05)	0.7993		0.98 (0.96-1.01)	0.2123
Creatinine	Breast Cancer	1.00 (0.98-1.02)	0.944		1.00 (0.98-1.03)	0.7974		1.01 (0.97-1.07)	0.5809		1.00 (0.97-1.03)	0.8999
C-reactive protein	Breast Cancer	1.02 (1.00-1.04)	0.0516		1.02 (1.00-1.05)	0.0382		0.99 (0.95-1.04)	0.6903		1.04 (1.01-1.06)	0.002
Cystatin C	Breast Cancer	1.01 (0.99-1.04)	0.226		1.02 (0.99-1.04)	0.2155		0.99 (0.94-1.05)	0.8136		1.02 (0.99-1.05)	0.1664
Gamma glutamyltransferase	Breast Cancer	1.02 (1.00-1.05)	0.0409		1.02 (1.00-1.05)	0.0313		1.02 (0.98-1.06)	0.3313		1.02 (1.00-1.05)	0.0731
Glucose	Breast Cancer	1.02 (1.00-1.04)	0.109		1.02 (1.00-1.04)	0.1084		1.01 (0.97-1.06)	0.6357		1.03 (1.00-1.05)	0.0451
Glycated haemoglobin (HbA1c)	Breast Cancer	1.00 (0.98-1.03)	0.747		1.01 (0.98-1.03)	0.4714		0.97 (0.92-1.01)	0.1327		1.03 (1.00-1.06)	0.023
HDL cholesterol	Breast Cancer	0.97 (0.94-0.99)	0.00517		0.96 (0.94-0.99)	0.0024		0.98 (0.94-1.02)	0.3015		0.97 (0.94-1.00)	0.0414
IGF-1	Breast Cancer	1.07 (1.05-1.10)	4.28e-09		1.07 (1.05-1.10)	1.1e-08		1.08 (1.04-1.13)	5.1e-05		1.06 (1.03-1.09)	4.3e-05
LDL direct	Breast Cancer	1.00 (0.97-1.02)	0.768		1.00 (0.98-1.03)	0.9039		1.02 (0.98-1.07)	0.3386		0.99 (0.96-1.02)	0.398
Lipoprotein A	Breast Cancer	0.99 (0.97-1.02)	0.447		0.99 (0.96-1.01)	0.3042		1.05 (1.00-1.10)	0.0325		0.97 (0.94-1.00)	0.0462
Oestradiol	Breast Cancer	1.25 (1.16-1.34)	1.65e-09		1.22 (1.13-1.31)	2.2e-07		1.17 (1.06-1.28)	0.001		1.29 (1.15-1.45)	1e-05
Phosphate	Breast Cancer	0.94 (0.91-0.96)	5.64e-08		0.93 (0.91-0.96)	1.2e-07		0.95 (0.91-0.99)	0.0108		0.93 (0.90-0.96)	2.4e-06
Rheumatoid factor	Breast Cancer	0.96 (0.89-1.04)	0.289		0.97 (0.90-1.06)	0.5148		1.02 (0.88-1.18)	0.7839		0.94 (0.85-1.03)	0.1717
SHBG	Breast Cancer	0.92 (0.90-0.95)	2.02e-10		0.92 (0.90-0.95)	1.1e-09		0.95 (0.91-0.99)	0.0136		0.90 (0.87-0.93)	2.4e-10
Total bilirubin	Breast Cancer	1.02 (0.99-1.04)	0.146		1.01 (0.99-1.04)	0.2721		0.99 (0.96-1.03)	0.7276		1.02 (0.99-1.05)	0.1554
Testosterone	Breast Cancer	1.07 (1.05-1.09)	1.52e-12		1.07 (1.05-1.09)	1e-11		1.06 (1.02-1.10)	0.0029		1.08 (1.05-1.10)	2.6e-10
Total protein	Breast Cancer	0.98 (0.95-1.00)	0.06		0.98 (0.95-1.00)	0.0761		0.96 (0.92-1.00)	0.0468		0.98 (0.95-1.01)	0.2258
Triglycerides	Breast Cancer	1.02 (1.00-1.04)	0.0657		1.02 (1.00-1.05)	0.0515		1.00 (0.95-1.04)	0.8238		1.03 (1.00-1.05)	0.0427
Urate	Breast Cancer	1.06 (1.03-1.08)	2.2e-06		1.06 (1.03-1.08)	7e-06		1.01 (0.97-1.06)	0.6111		1.07 (1.04-1.10)	2.2e-07
Vitamin D	Breast Cancer	0.96 (0.94-0.99)	0.00272		0.96 (0.93-0.98)	0.00068		0.96 (0.92-1.00)	0.0335		0.97 (0.94-1.00)	0.0633
BMI	Upper limb neuropathy	1.39 (1.36-1.43)	6e-138		1.39 (1.35-1.43)	3e-127		1.46 (1.41-1.52)	9.6e-80		1.36 (1.31-1.41)	2e-67
Systolic blood pressure	Upper limb neuropathy	1.02 (0.98-1.05)	0.354		1.00 (0.97-1.04)	0.9248		1.12 (1.06-1.19)	2.7e-05		0.97 (0.93-1.00)	0.0828
Diastolic Blood Pressure	Upper limb neuropathy	1.03 (1.00-1.06)	0.0521		1.01 (0.98-1.05)	0.3763		1.15 (1.09-1.20)	8.9e-09		0.95 (0.92-0.99)	0.0102
Heart rate	Upper limb neuropathy	1.07 (1.04-1.10)	2.8e-06		1.06 (1.03-1.10)	8.1e-05		1.15 (1.10-1.21)	8.5e-09		1.03 (0.99-1.07)	0.1519
Waist circumference	Upper limb neuropathy	1.37 (1.33-1.40)	3e-111		1.35 (1.31-1.39)	2.2e-94		1.41 (1.36-1.48)	1.6e-57		1.34 (1.30-1.39)	4.7e-59
White blood cell (leukocyte) count	Upper limb neuropathy	1.10 (1.07-1.13)	5.2e-10		1.13 (1.10-1.17)	2.1e-13		1.12 (1.07-1.17)	4.6e-06		1.05 (1.02-1.08)	0.0019
Red blood cell (erythrocyte) count	Upper limb neuropathy	1.01 (0.98-1.04)	0.636		1.00 (0.97-1.04)	0.7749		1.07 (1.02-1.12)	0.0106		0.98 (0.95-1.02)	0.3708
Haemoglobin concentration	Upper limb neuropathy	0.99 (0.96-1.02)	0.396		0.98 (0.95-1.02)	0.309		1.06 (1.01-1.11)	0.0213		0.94 (0.90-0.98)	0.0037
Haematocrit percentage	Upper limb neuropathy	0.99 (0.96-1.02)	0.428		0.99 (0.96-1.02)	0.5314		1.07 (1.02-1.13)	0.0057		0.95 (0.91-0.98)	0.0066
Mean corpuscular volume	Upper limb neuropathy	0.98 (0.95-1.01)	0.126		0.98 (0.95-1.02)	0.3035		1.00 (0.96-1.05)	0.9043		0.96 (0.92-1.00)	0.0355
Mean corpuscular haemoglobin	Upper limb neuropathy	0.98 (0.95-1.01)	0.302		0.98 (0.95-1.02)	0.3373		0.99 (0.94-1.04)	0.6712		0.97 (0.93-1.01)	0.1675
Mean corpuscular haemoglobin concentration	Upper limb neuropathy	1.01 (0.98-1.04)	0.684		1.00 (0.96-1.03)	0.7949		0.97 (0.92-1.03)	0.2858		1.01 (0.97-1.05)	0.5567
Red blood cell (erythrocyte) distribution width	Upper limb neuropathy	1.07 (1.04-1.10)	1.48e-06		1.06 (1.03-1.09)	0.00013		1.05 (1.01-1.09)	0.0212		1.13 (1.08-1.17)	1.6e-08
Platelet count	Upper limb neuropathy	1.09 (1.06-1.13)	4.01e-09		1.10 (1.06-1.13)	4e-09		1.09 (1.04-1.14)	0.00047		1.10 (1.06-1.14)	2e-06
Platelet crit	Upper limb neuropathy	1.08 (1.05-1.11)	5.16e-07		1.09 (1.06-1.12)	1.3e-07		1.10 (1.05-1.15)	0.00017		1.08 (1.04-1.12)	0.00012
Mean platelet (thrombocyte) volume	Upper limb neuropathy	0.96 (0.93-0.99)	0.00379		0.96 (0.93-0.99)	0.0123		0.99 (0.94-1.04)	0.6261		0.95 (0.92-0.99)	0.0131
Platelet distribution width	Upper limb neuropathy	0.97 (0.94-1.00)	0.0357		0.97 (0.94-1.00)	0.0896		0.99 (0.94-1.04)	0.6896		0.97 (0.94-1.01)	0.1591
Lymphocyte count	Upper limb neuropathy	1.03 (1.00-1.05)	0.0351		1.04 (1.01-1.07)	0.0096		1.01 (1.00-1.03)	0.1344		1.01 (0.98-1.05)	0.4855
Monocyte count	Upper limb neuropathy	1.06 (1.02-1.10)	0.00672		1.05 (1.01-1.10)	0.0204		1.00 (0.98-1.02)	0.9757		1.10 (1.04-1.16)	0.00035
Neutrophill count	Upper limb neuropathy	1.11 (1.08-1.14)	7.09e-13		1.11 (1.08-1.14)	8.2e-12		1.12 (1.08-1.18)	2e-07		1.09 (1.05-1.14)	3.4e-06
Eosinophill count	Upper limb neuropathy	1.04 (1.02-1.07)	0.00158		1.04 (1.01-1.08)	0.0051		1.06 (1.01-1.11)	0.0155		1.06 (1.02-1.10)	0.0012
Basophill count	Upper limb neuropathy	1.01 (0.98-1.04)	0.734		1.01 (0.98-1.04)	0.5233		1.01 (0.97-1.05)	0.5592		1.00 (0.96-1.04)	0.9156
Nucleated red blood cell count	Upper limb neuropathy	0.98 (0.94-1.02)	0.263		0.96 (0.91-1.01)	0.0925		1.00 (0.95-1.06)	0.8833		0.93 (0.87-1.00)	0.0546
Lymphocyte percentage	Upper limb neuropathy	0.97 (0.94-1.00)	0.0472		0.97 (0.94-1.00)	0.0371		1.00 (0.95-1.06)	0.8686		0.94 (0.91-0.98)	0.0033
Monocyte percentage	Upper limb neuropathy	0.98 (0.95-1.01)	0.144		0.96 (0.93-1.00)	0.0484		0.91 (0.85-0.96)	0.0013		1.01 (0.97-1.05)	0.5223
Neutrophill percentage	Upper limb neuropathy	1.03 (1.00-1.06)	0.0483		1.04 (1.01-1.07)	0.0201		1.02 (0.97-1.08)	0.3503		1.04 (1.00-1.08)	0.05
Eosinophill percentage	Upper limb neuropathy	1.02 (0.99-1.05)	0.138		1.01 (0.98-1.04)	0.4686		1.00 (0.95-1.04)	0.8413		1.05 (1.01-1.09)	0.0138
Basophill percentage	Upper limb neuropathy	0.98 (0.95-1.01)	0.216		0.98 (0.95-1.02)	0.3213		0.97 (0.93-1.02)	0.2793		0.98 (0.94-1.03)	0.4274
Nucleated red blood cell percentage	Upper limb neuropathy	0.98 (0.95-1.02)	0.354		0.97 (0.93-1.01)	0.1516		1.01 (0.97-1.05)	0.7898		0.95 (0.89-1.00)	0.058
Reticulocyte percentage	Upper limb neuropathy	1.07 (1.05-1.09)	1.22e-08		1.06 (1.04-1.08)	9.9e-07		1.13 (1.07-1.19)	8.8e-06		1.03 (1.01-1.05)	0.00074
Reticulocyte count	Upper limb neuropathy	1.06 (1.04-1.09)	6.46e-08		1.07 (1.04-1.09)	1.4e-07		1.13 (1.07-1.19)	3e-06		1.05 (1.02-1.08)	8.8e-05
Mean reticulocyte volume	Upper limb neuropathy	1.01 (0.98-1.04)	0.683		1.02 (0.99-1.05)	0.2204		1.03 (0.98-1.08)	0.2837		1.00 (0.96-1.04)	0.9667
Mean sphered cell volume	Upper limb neuropathy	0.98 (0.95-1.02)	0.313		1.00 (0.96-1.03)	0.8734		1.02 (0.97-1.07)	0.4993		0.97 (0.93-1.01)	0.1266
Immature reticulocyte fraction	Upper limb neuropathy	1.14 (1.10-1.17)	7.99e-16		1.16 (1.12-1.19)	1.8e-18		1.17 (1.12-1.23)	2.8e-10		1.13 (1.08-1.17)	2.4e-09
High light scatter reticulocyte percentage	Upper limb neuropathy	1.26 (1.21-1.32)	7.62e-24		1.14 (1.09-1.19)	3.7e-08		1.35 (1.25-1.45)	2e-15		1.01 (1.00-1.03)	0.0094
High light scatter reticulocyte count	Upper limb neuropathy	1.15 (1.12-1.19)	3.59e-23		1.16 (1.12-1.19)	2.2e-22		1.21 (1.16-1.27)	2.5e-16		1.12 (1.08-1.16)	4.3e-11
Microalbumin in urine	Upper limb neuropathy	1.15 (1.07-1.22)	4.92e-05		1.12 (1.05-1.20)	0.00083		1.27 (1.14-1.41)	9.3e-06		1.04 (0.95-1.13)	0.4054
Creatinine (enzymatic) in urine	Upper limb neuropathy	1.07 (1.04-1.11)	1.19e-06		1.07 (1.04-1.10)	1.8e-05		1.11 (1.06-1.16)	3.1e-06		1.04 (0.99-1.08)	0.09
Potassium in urine	Upper limb neuropathy	1.03 (1.00-1.06)	0.0294		1.02 (0.99-1.05)	0.1775		1.05 (1.00-1.10)	0.0345		1.02 (0.98-1.06)	0.3856
Sodium in urine	Upper limb neuropathy	1.10 (1.07-1.13)	1.31e-10		1.09 (1.06-1.13)	1.5e-08		1.10 (1.06-1.15)	1.1e-05		1.09 (1.04-1.13)	5.9e-05
Albumin	Upper limb neuropathy	0.93 (0.90-0.96)	3.87e-06		0.93 (0.90-0.96)	2.3e-05		0.91 (0.87-0.96)	0.00081		0.93 (0.89-0.97)	0.00054
Alkaline phosphatase	Upper limb neuropathy	1.08 (1.05-1.11)	1.98e-08		1.10 (1.06-1.13)	8.8e-09		1.13 (1.07-1.18)	1.3e-06		1.07 (1.03-1.11)	0.00011
Alanine aminotransferase	Upper limb neuropathy	1.11 (1.08-1.13)	3.28e-15		1.10 (1.07-1.13)	2.6e-13		1.14 (1.09-1.18)	2.9e-10		1.09 (1.06-1.13)	7.6e-08
Apolipoprotein A	Upper limb neuropathy	0.92 (0.90-0.96)	3.1e-06		0.93 (0.89-0.96)	1.3e-05		0.89 (0.85-0.95)	8.2e-05		0.93 (0.90-0.97)	0.0012
Apolipoprotein B	Upper limb neuropathy	1.02 (0.99-1.05)	0.16		1.02 (0.99-1.05)	0.2461		1.18 (1.12-1.25)	2.8e-10		0.95 (0.91-0.99)	0.0084
Aspartate aminotransferase	Upper limb neuropathy	1.07 (1.04-1.09)	4.54e-06		1.04 (1.02-1.07)	0.00082		1.08 (1.03-1.13)	0.0018		1.06 (1.03-1.10)	0.00018
Direct bilirubin	Upper limb neuropathy	0.98 (0.94-1.01)	0.202		0.99 (0.95-1.03)	0.5951		0.89 (0.84-0.95)	0.00026		1.02 (0.97-1.07)	0.4865
Urea	Upper limb neuropathy	1.10 (1.07-1.13)	4.75e-10		1.09 (1.06-1.12)	4.4e-08		1.10 (1.04-1.16)	0.0004		1.10 (1.06-1.14)	9.4e-08
Calcium	Upper limb neuropathy	1.03 (0.99-1.06)	0.113		1.03 (1.00-1.07)	0.0919		1.05 (1.00-1.11)	0.0722		1.02 (0.98-1.06)	0.3337
Cholesterol	Upper limb neuropathy	0.97 (0.94-1.00)	0.0313		0.97 (0.94-1.01)	0.1155		1.07 (1.01-1.13)	0.0158		0.91 (0.87-0.94)	6.1e-07
Creatinine	Upper limb neuropathy	1.03 (1.01-1.06)	0.006		1.04 (1.01-1.06)	0.0053		1.02 (0.97-1.08)	0.3809		1.04 (1.01-1.07)	0.0063
C-reactive protein	Upper limb neuropathy	1.13 (1.11-1.16)	1.01e-24		1.13 (1.11-1.16)	1.7e-23		1.18 (1.13-1.23)	7.4e-17		1.10 (1.07-1.13)	2.9e-10
Cystatin C	Upper limb neuropathy	1.17 (1.14-1.21)	4.19e-26		1.16 (1.13-1.20)	1.4e-20		1.26 (1.19-1.33)	2.7e-14		1.13 (1.09-1.17)	2e-12
Gamma glutamyltransferase	Upper limb neuropathy	1.10 (1.08-1.13)	2e-16		1.11 (1.09-1.14)	1.8e-17		1.14 (1.10-1.19)	3.4e-10		1.08 (1.05-1.11)	7.1e-08
Glucose	Upper limb neuropathy	1.12 (1.09-1.15)	4.03e-19		1.12 (1.09-1.15)	1e-17		1.17 (1.12-1.22)	5.5e-12		1.10 (1.07-1.13)	3.7e-09
Glycated haemoglobin (HbA1c)	Upper limb neuropathy	1.22 (1.19-1.25)	5.15e-56		1.21 (1.18-1.24)	5.1e-52		1.26 (1.21-1.31)	1.9e-32		1.20 (1.16-1.23)	1e-29
HDL cholesterol	Upper limb neuropathy	0.85 (0.82-0.88)	4.4e-22		0.86 (0.83-0.89)	6.5e-18		0.80 (0.75-0.84)	1.7e-14		0.86 (0.83-0.90)	2e-12
IGF-1	Upper limb neuropathy	0.96 (0.93-1.00)	0.0306		0.96 (0.93-0.99)	0.0151		0.92 (0.87-0.96)	0.00072		1.00 (0.96-1.04)	0.8468
LDL direct	Upper limb neuropathy	0.98 (0.95-1.01)	0.129		0.98 (0.95-1.02)	0.3144		1.12 (1.06-1.18)	4.9e-05		0.92 (0.88-0.95)	1.4e-05
Lipoprotein A	Upper limb neuropathy	0.98 (0.95-1.02)	0.291		0.97 (0.94-1.01)	0.1218		1.04 (0.98-1.10)	0.1777		0.96 (0.92-1.00)	0.0737
Oestradiol	Upper limb neuropathy	1.03 (0.94-1.14)	0.49		1.07 (0.97-1.18)	0.1546		0.85 (0.76-0.96)	0.0059		1.56 (1.34-1.83)	1.9e-08
Phosphate	Upper limb neuropathy	1.01 (0.98-1.05)	0.488		1.00 (0.97-1.04)	0.8415		1.03 (0.98-1.09)	0.2044		0.99 (0.95-1.04)	0.7356
Rheumatoid factor	Upper limb neuropathy	0.95 (0.85-1.06)	0.364		0.94 (0.84-1.06)	0.3232		0.87 (0.72-1.05)	0.1529		1.02 (0.90-1.17)	0.7134
SHBG	Upper limb neuropathy	0.86 (0.83-0.89)	4.6e-17		0.87 (0.84-0.91)	4.2e-13		0.83 (0.79-0.88)	4.4e-11		0.88 (0.84-0.92)	3e-08
Total bilirubin	Upper limb neuropathy	0.92 (0.89-0.95)	1.16e-06		0.94 (0.90-0.97)	0.00015		0.87 (0.82-0.92)	6.5e-07		0.95 (0.91-1.00)	0.0299
Testosterone	Upper limb neuropathy	1.00 (0.97-1.04)	0.897		0.99 (0.96-1.03)	0.6055		1.06 (1.01-1.11)	0.0231		0.94 (0.90-0.99)	0.0282
Total protein	Upper limb neuropathy	0.97 (0.94-1.01)	0.108		0.97 (0.94-1.00)	0.0904		0.98 (0.93-1.03)	0.3643		0.97 (0.94-1.02)	0.228
Triglycerides	Upper limb neuropathy	1.20 (1.17-1.23)	3.21e-41		1.20 (1.17-1.23)	1.7e-37		1.25 (1.20-1.31)	2.6e-24		1.17 (1.13-1.21)	2.4e-19
Urate	Upper limb neuropathy	1.14 (1.11-1.18)	5.38e-18		1.13 (1.09-1.16)	4.9e-14		1.22 (1.16-1.28)	8.1e-14		1.10 (1.06-1.14)	2.8e-07
Vitamin D	Upper limb neuropathy	0.97 (0.94-1.01)	0.125		0.98 (0.95-1.01)	0.2108		0.97 (0.92-1.02)	0.1673		0.97 (0.93-1.01)	0.1275
BMI	Dyspepsia	0.98 (0.95-1.01)	0.1544		0.96 (0.93-1.00)	0.0355		1.03 (0.98-1.09)	0.2421		0.94 (0.90-0.98)	0.0017
Systolic blood pressure	Dyspepsia	0.92 (0.88-0.95)	6.2e-07		0.91 (0.88-0.95)	1.5e-06		0.95 (0.89-1.02)	0.1717		0.88 (0.85-0.92)	2.8e-09
Diastolic Blood Pressure	Dyspepsia	0.94 (0.91-0.97)	9.6e-05		0.93 (0.90-0.96)	5.6e-05		0.99 (0.94-1.05)	0.7338		0.90 (0.86-0.93)	5.5e-08
Heart rate	Dyspepsia	0.99 (0.96-1.02)	0.4406		0.97 (0.94-1.01)	0.1183		1.06 (1.00-1.12)	0.051		0.94 (0.91-0.98)	0.0039
Waist circumference	Dyspepsia	0.98 (0.95-1.01)	0.2049		0.97 (0.94-1.01)	0.1216		1.04 (0.99-1.10)	0.1429		0.94 (0.91-0.98)	0.0047
White blood cell (leukocyte) count	Dyspepsia	1.00 (0.97-1.04)	0.847		1.01 (0.97-1.05)	0.6679		1.04 (0.97-1.11)	0.2693		1.00 (0.96-1.05)	0.9721
Red blood cell (erythrocyte) count	Dyspepsia	0.98 (0.95-1.01)	0.199		0.98 (0.94-1.01)	0.174		1.01 (0.95-1.07)	0.8677		0.97 (0.93-1.01)	0.1032
Haemoglobin concentration	Dyspepsia	0.94 (0.91-0.98)	0.000711		0.95 (0.91-0.98)	0.0019		0.96 (0.91-1.02)	0.157		0.94 (0.90-0.98)	0.0035
Haematocrit percentage	Dyspepsia	0.96 (0.93-0.99)	0.0145		0.96 (0.92-0.99)	0.0158		0.96 (0.90-1.02)	0.1796		0.96 (0.92-1.00)	0.0428
Mean corpuscular volume	Dyspepsia	0.97 (0.94-1.01)	0.112		0.97 (0.94-1.01)	0.1508		0.95 (0.90-1.00)	0.0519		0.99 (0.95-1.03)	0.5895
Mean corpuscular haemoglobin	Dyspepsia	0.96 (0.93-0.99)	0.0148		0.96 (0.93-1.00)	0.0441		0.95 (0.90-1.00)	0.0729		0.97 (0.93-1.01)	0.1239
Mean corpuscular haemoglobin concentration	Dyspepsia	0.96 (0.92-0.99)	0.0221		0.97 (0.93-1.01)	0.0877		0.99 (0.93-1.06)	0.7901		0.95 (0.91-1.00)	0.0403
Red blood cell (erythrocyte) distribution width	Dyspepsia	1.01 (0.98-1.05)	0.492		1.00 (0.96-1.04)	0.9314		1.03 (0.98-1.08)	0.2206		0.95 (0.90-1.00)	0.0374
Platelet count	Dyspepsia	1.01 (0.98-1.04)	0.619		1.01 (0.98-1.05)	0.4956		1.01 (0.96-1.07)	0.6943		1.00 (0.96-1.04)	0.846
Platelet crit	Dyspepsia	1.02 (0.98-1.05)	0.352		1.02 (0.98-1.05)	0.3856		1.02 (0.97-1.09)	0.4031		1.00 (0.96-1.04)	0.9023
Mean platelet (thrombocyte) volume	Dyspepsia	1.01 (0.98-1.04)	0.574		1.00 (0.97-1.04)	0.9839		1.02 (0.96-1.08)	0.5773		1.01 (0.97-1.05)	0.4921
Platelet distribution width	Dyspepsia	1.01 (0.98-1.05)	0.455		1.01 (0.98-1.05)	0.5542		1.06 (1.00-1.12)	0.0603		1.00 (0.96-1.04)	0.8455
Lymphocyte count	Dyspepsia	1.03 (0.99-1.06)	0.139		1.01 (0.99-1.04)	0.2745		1.07 (0.97-1.17)	0.1767		1.02 (0.98-1.05)	0.2973
Monocyte count	Dyspepsia	1.00 (0.96-1.04)	0.931		0.99 (0.95-1.04)	0.6976		0.98 (0.90-1.07)	0.6387		0.99 (0.93-1.05)	0.7293
Neutrophill count	Dyspepsia	0.99 (0.96-1.03)	0.751		1.00 (0.96-1.03)	0.8013		1.02 (0.96-1.08)	0.4821		0.97 (0.93-1.01)	0.1804
Eosinophill count	Dyspepsia	1.00 (0.97-1.03)	0.927		0.99 (0.96-1.03)	0.5722		1.00 (0.95-1.05)	0.9254		1.00 (0.96-1.04)	0.9111
Basophill count	Dyspepsia	0.98 (0.94-1.02)	0.297		0.98 (0.94-1.02)	0.3115		0.95 (0.88-1.01)	0.0947		0.99 (0.95-1.03)	0.6665
Nucleated red blood cell count	Dyspepsia	1.02 (1.00-1.05)	0.0623		1.02 (1.00-1.05)	0.0919		1.01 (0.99-1.03)	0.3301		1.01 (0.97-1.06)	0.5223
Lymphocyte percentage	Dyspepsia	1.02 (0.99-1.06)	0.149		1.03 (1.00-1.07)	0.0705		1.03 (0.97-1.09)	0.4054		1.04 (1.00-1.08)	0.0648
Monocyte percentage	Dyspepsia	1.01 (0.98-1.04)	0.549		1.00 (0.97-1.04)	0.8556		0.98 (0.93-1.04)	0.5587		1.01 (0.97-1.05)	0.5689
Neutrophill percentage	Dyspepsia	0.98 (0.95-1.01)	0.189		0.98 (0.94-1.01)	0.1548		0.99 (0.94-1.05)	0.7645		0.97 (0.93-1.00)	0.0825
Eosinophill percentage	Dyspepsia	1.00 (0.96-1.03)	0.829		0.99 (0.95-1.02)	0.4734		0.99 (0.93-1.05)	0.7328		1.00 (0.96-1.04)	0.9663
Basophill percentage	Dyspepsia	0.98 (0.94-1.02)	0.244		0.98 (0.94-1.02)	0.3471		0.96 (0.90-1.02)	0.1655		0.98 (0.93-1.02)	0.3089
Nucleated red blood cell percentage	Dyspepsia	1.00 (0.97-1.04)	0.79		1.00 (0.97-1.04)	0.8486		1.02 (0.96-1.08)	0.5655		1.00 (0.97-1.03)	0.952
Reticulocyte percentage	Dyspepsia	0.99 (0.95-1.03)	0.681		1.00 (0.96-1.04)	0.8449		1.01 (0.95-1.07)	0.7942		0.98 (0.93-1.03)	0.393
Reticulocyte count	Dyspepsia	0.99 (0.95-1.03)	0.511		0.99 (0.96-1.03)	0.6995		1.01 (0.96-1.06)	0.7644		0.97 (0.93-1.02)	0.2892
Mean reticulocyte volume	Dyspepsia	1.00 (0.97-1.04)	0.813		1.01 (0.97-1.04)	0.7385		1.01 (0.95-1.07)	0.7492		0.99 (0.95-1.03)	0.7338
Mean sphered cell volume	Dyspepsia	0.98 (0.94-1.01)	0.178		0.97 (0.94-1.01)	0.1361		0.95 (0.90-1.01)	0.1037		0.98 (0.94-1.02)	0.2633
Immature reticulocyte fraction	Dyspepsia	0.99 (0.95-1.02)	0.458		0.99 (0.96-1.03)	0.6087		1.00 (0.95-1.07)	0.8766		0.98 (0.94-1.02)	0.2659
High light scatter reticulocyte percentage	Dyspepsia	0.99 (0.94-1.05)	0.75		0.99 (0.94-1.05)	0.8532		1.04 (0.95-1.14)	0.3936		0.97 (0.91-1.04)	0.4462
High light scatter reticulocyte count	Dyspepsia	0.99 (0.96-1.02)	0.545		0.99 (0.96-1.03)	0.6769		1.02 (0.97-1.08)	0.4284		0.98 (0.94-1.02)	0.2725
Microalbumin in urine	Dyspepsia	0.92 (0.85-0.99)	0.0212		0.88 (0.82-0.96)	0.002		0.96 (0.84-1.10)	0.5562		0.88 (0.80-0.96)	0.0045
Creatinine (enzymatic) in urine	Dyspepsia	1.00 (0.97-1.04)	0.817		0.99 (0.95-1.02)	0.526		0.98 (0.93-1.04)	0.5659		1.00 (0.96-1.05)	0.8398
Potassium in urine	Dyspepsia	0.95 (0.92-0.99)	0.00588		0.94 (0.91-0.97)	0.00073		0.95 (0.90-1.01)	0.0806		0.96 (0.92-1.00)	0.0391
Sodium in urine	Dyspepsia	0.98 (0.95-1.02)	0.356		0.99 (0.95-1.02)	0.5093		1.00 (0.95-1.06)	0.9303		0.98 (0.94-1.02)	0.3314
Albumin	Dyspepsia	0.97 (0.94-1.01)	0.153		0.99 (0.95-1.02)	0.4671		0.97 (0.91-1.03)	0.3348		0.97 (0.93-1.02)	0.2174
Alkaline phosphatase	Dyspepsia	1.01 (0.98-1.04)	0.59		1.02 (0.99-1.06)	0.1663		1.04 (0.98-1.11)	0.2219		1.01 (0.97-1.05)	0.7781
Alanine aminotransferase	Dyspepsia	1.01 (0.98-1.05)	0.372		1.02 (0.99-1.06)	0.1355		1.05 (1.00-1.11)	0.0536		0.99 (0.95-1.03)	0.498
Apolipoprotein A	Dyspepsia	0.94 (0.91-0.97)	0.000695		0.94 (0.91-0.98)	0.0026		0.95 (0.89-1.01)	0.0873		0.93 (0.89-0.97)	0.0014
Apolipoprotein B	Dyspepsia	0.96 (0.93-1.00)	0.0256		0.97 (0.94-1.01)	0.0946		1.01 (0.94-1.07)	0.8627		0.95 (0.91-0.99)	0.0069
Aspartate aminotransferase	Dyspepsia	1.02 (0.98-1.05)	0.312		1.03 (0.99-1.06)	0.135		1.05 (0.99-1.11)	0.076		1.00 (0.96-1.04)	0.9002
Direct bilirubin	Dyspepsia	1.00 (0.97-1.04)	0.937		0.99 (0.96-1.03)	0.7508		1.02 (0.98-1.06)	0.2831		0.95 (0.90-1.00)	0.0735
Urea	Dyspepsia	0.98 (0.95-1.02)	0.335		0.99 (0.95-1.02)	0.4864		1.00 (0.94-1.08)	0.9013		0.98 (0.95-1.03)	0.4633
Calcium	Dyspepsia	0.98 (0.94-1.01)	0.238		1.00 (0.96-1.04)	0.8967		1.00 (0.94-1.07)	0.9668		0.98 (0.94-1.02)	0.2745
Cholesterol	Dyspepsia	0.95 (0.92-0.98)	0.00262		0.96 (0.92-0.99)	0.0138		1.01 (0.94-1.08)	0.8647		0.94 (0.91-0.98)	0.0031
Creatinine	Dyspepsia	1.00 (0.97-1.03)	0.967		0.98 (0.95-1.02)	0.3866		1.04 (0.98-1.12)	0.2164		0.99 (0.95-1.04)	0.7898
C-reactive protein	Dyspepsia	1.02 (0.99-1.05)	0.276		1.02 (0.98-1.05)	0.3545		1.05 (1.00-1.11)	0.0723		1.00 (0.96-1.04)	0.8742
Cystatin C	Dyspepsia	0.99 (0.95-1.02)	0.425		1.00 (0.96-1.04)	0.9269		1.05 (0.99-1.12)	0.1176		0.97 (0.93-1.02)	0.2372
Gamma glutamyltransferase	Dyspepsia	1.02 (0.99-1.05)	0.272		1.02 (0.99-1.05)	0.2023		1.10 (1.04-1.16)	0.00044		0.99 (0.95-1.03)	0.478
Glucose	Dyspepsia	0.98 (0.95-1.02)	0.304		0.99 (0.95-1.03)	0.62		1.03 (0.97-1.11)	0.3345		0.97 (0.92-1.01)	0.1197
Glycated haemoglobin (HbA1c)	Dyspepsia	0.98 (0.95-1.01)	0.264		0.98 (0.94-1.02)	0.265		1.03 (0.97-1.09)	0.3998		0.95 (0.91-1.00)	0.031
HDL cholesterol	Dyspepsia	0.93 (0.90-0.97)	0.00018		0.94 (0.91-0.98)	0.0011		0.93 (0.87-0.99)	0.0275		0.94 (0.90-0.98)	0.0019
IGF-1	Dyspepsia	0.99 (0.96-1.03)	0.71		0.99 (0.95-1.03)	0.6001		0.96 (0.91-1.02)	0.2145		1.00 (0.96-1.04)	0.9911
LDL direct	Dyspepsia	0.96 (0.93-0.99)	0.0174		0.96 (0.92-0.99)	0.0157		1.01 (0.95-1.08)	0.6727		0.96 (0.92-0.99)	0.0227
Lipoprotein A	Dyspepsia	1.01 (0.97-1.05)	0.575		1.01 (0.97-1.05)	0.6065		0.98 (0.91-1.04)	0.4882		1.01 (0.96-1.05)	0.7284
Oestradiol	Dyspepsia	1.04 (0.93-1.16)	0.515		1.08 (0.96-1.21)	0.195		1.05 (0.91-1.20)	0.5142		0.99 (0.82-1.19)	0.898
Phosphate	Dyspepsia	0.99 (0.96-1.03)	0.784		1.00 (0.96-1.04)	0.9961		0.99 (0.93-1.06)	0.7941		0.99 (0.95-1.04)	0.8092
Rheumatoid factor	Dyspepsia	0.93 (0.83-1.04)	0.207		0.96 (0.85-1.09)	0.5501		0.99 (0.79-1.23)	0.9026		0.93 (0.81-1.07)	0.3368
SHBG	Dyspepsia	1.02 (0.99-1.06)	0.243		1.01 (0.98-1.05)	0.4808		0.98 (0.92-1.04)	0.4378		1.04 (1.00-1.09)	0.0672
Total bilirubin	Dyspepsia	0.94 (0.91-0.97)	0.000366		0.95 (0.92-0.99)	0.01		0.97 (0.92-1.03)	0.3262		0.93 (0.89-0.97)	0.0021
Testosterone	Dyspepsia	0.96 (0.93-1.00)	0.0783		0.96 (0.92-1.01)	0.0945		0.95 (0.88-1.02)	0.1458		0.98 (0.94-1.03)	0.4838
Total protein	Dyspepsia	0.97 (0.94-1.01)	0.136		0.98 (0.94-1.02)	0.2722		0.98 (0.92-1.04)	0.4695		0.97 (0.93-1.01)	0.1419
Triglycerides	Dyspepsia	1.04 (1.01-1.08)	0.00816		1.03 (1.00-1.07)	0.0461		1.11 (1.05-1.18)	0.00017		1.01 (0.97-1.05)	0.4985
Urate	Dyspepsia	0.92 (0.89-0.95)	1.81e-06		0.94 (0.90-0.97)	0.00025		1.00 (0.94-1.07)	0.9922		0.90 (0.86-0.94)	2.9e-07
Vitamin D	Dyspepsia	1.00 (0.97-1.04)	0.851		1.00 (0.96-1.04)	0.9356		1.01 (0.95-1.08)	0.6819		0.98 (0.94-1.03)	0.4362

## Sheet: Supplementary Material 1.1 
coding	meaning	node_id	parent_id
A00	A00 Cholera	286	23
A01	A01 Typhoid and paratyphoid fevers	290	23
A02	A02 Other Salmonella infections	296	23
A03	A03 Shigellosis	302	23
A04	A04 Other bacterial intestinal infections	309	23
A05	A05 Other bacterial foodborne intoxications	320	23
A06	A06 Amoebiasis	328	23
A07	A07 Other protozoal intestinal diseases	339	23
A08	A08 Viral and other specified intestinal infections	346	23
A09	A09 Diarrhoea and gastro-enteritis of presumed infectious origin	353	23
A15	A15 Respiratory tuberculosis, bacteriologically and histologically confirmed	356	24
A16	A16 Respiratory tuberculosis, not confirmed bacteriologically or histologically	367	24
A17	A17 Tuberculosis of nervous system	377	24
A18	A18 Tuberculosis of other organs	382	24
A19	A19 Miliary tuberculosis	392	24
A20	A20 Plague	398	25
A21	A21 Tularaemia	406	25
A22	A22 Anthrax	414	25
A23	A23 Brucellosis	421	25
A24	A24 Glanders and melioidosis	428	25
A25	A25 Rat-bite fevers	434	25
A26	A26 Erysipeloid	438	25
A27	A27 Leptospirosis	443	25
A28	A28 Other zoonotic bacterial diseases, not elsewhere classified	447	25
A30	A30 Leprosy [Hansen's disease]	453	26
A31	A31 Infection due to other mycobacteria	462	26
A32	A32 Listeriosis	467	26
A33	A33 Tetanus neonatorum	473	26
A34	A34 Obstetrical tetanus	474	26
A35	A35 Other tetanus	475	26
A36	A36 Diphtheria	476	26
A37	A37 Whooping cough	483	26
A38	A38 Scarlet fever	488	26
A39	A39 Meningococcal infection	489	26
A40	A40 Streptococcal septicaemia	498	26
A41	A41 Other septicaemia	505	26
A42	A42 Actinomycosis	514	26
A43	A43 Nocardiosis	521	26
A44	A44 Bartonellosis	526	26
A46	A46 Erysipelas	531	26
A48	A48 Other bacterial diseases, not elsewhere classified	532	26
A49	A49 Bacterial infection of unspecified site	539	26
A50	A50 Congenital syphilis	546	27
A51	A51 Early syphilis	556	27
A52	A52 Late syphilis	564	27
A53	A53 Other and unspecified syphilis	572	27
A54	A54 Gonococcal infection	575	27
A55	A55 Chlamydial lymphogranuloma (venereum)	585	27
A56	A56 Other sexually transmitted chlamydial diseases	586	27
A57	A57 Chancroid	593	27
A58	A58 Granuloma inguinale	594	27
A59	A59 Trichomoniasis	595	27
A60	A60 Anogenital herpesviral [herpes simplex] infections	599	27
A63	A63 Other predominantly sexually transmitted diseases, not elsewhere classified	603	27
A64	A64 Unspecified sexually transmitted disease	606	27
A65	A65 Non-venereal syphilis	607	28
A66	A66 Yaws	608	28
A67	A67 Pinta [carate]	619	28
A68	A68 Relapsing fevers	625	28
A69	A69 Other spirochaetal infections	629	28
A70	A70 Chlamydia psittaci infection	635	29
A71	A71 Trachoma	636	29
A74	A74 Other diseases caused by chlamydiae	640	29
A75	A75 Typhus fever	644	30
A77	A77 Spotted fever [tick-borne rickettsioses]	650	30
A78	A78 Q fever	657	30
A79	A79 Other rickettsioses	658	30
A80	A80 Acute poliomyelitis	663	31
A81	A81 Atypical virus infections of central nervous system	670	31
A82	A82 Rabies	676	31
A83	A83 Mosquito-borne viral encephalitis	680	31
A84	A84 Tick-borne viral encephalitis	690	31
A85	A85 Other viral encephalitis, not elsewhere classified	695	31
A86	A86 Unspecified viral encephalitis	700	31
A87	A87 Viral meningitis	701	31
A88	A88 Other viral infections of central nervous system, not elsewhere classified	707	31
A89	A89 Unspecified viral infection of central nervous system	711	31
A90	A90 Dengue fever [classical dengue]	712	31
A91	A91 Dengue haemorrhagic fever	713	31
A92	A92 Other mosquito-borne viral fevers	714	32
A93	A93 Other arthropod-borne viral fevers, not elsewhere classified	722	32
A94	A94 Unspecified arthropod-borne viral fever	727	32
A95	A95 Yellow fever	728	32
A96	A96 Arenaviral haemorrhagic fever	732	32
A97	A97 Dengue	738	32
A98	A98 Other viral haemorrhagic fevers, not elsewhere classified	743	32
A99	A99 Unspecified viral haemorrhagic fever	751	32
B00	B00 Herpesviral [herpes simplex] infections	752	33
B01	B01 Varicella [chickenpox]	762	33
B02	B02 Zoster [herpes zoster]	768	33
B03	B03 Smallpox	776	33
B04	B04 Monkeypox	777	33
B05	B05 Measles	778	33
B06	B06 Rubella [German measles]	786	33
B07	B07 Viral warts	790	33
B08	B08 Other viral infections characterised by skin and mucous membrane lesions, not elsewhere classified	791	33
B09	B09 Unspecified viral infection characterised by skin and mucous membrane lesions	799	33
B15	B15 Acute hepatitis A	800	34
B16	B16 Acute hepatitis B	803	34
B17	B17 Other acute viral hepatitis	808	34
B18	B18 Chronic viral hepatitis	814	34
B19	B19 Unspecified viral hepatitis	820	34
B20	B20 Human immunodeficiency virus [HIV] disease resulting in infectious and parasitic diseases	823	35
B21	B21 Human immunodeficiency virus [HIV] disease resulting in malignant neoplasms	834	35
B22	B22 Human immunodeficiency virus [HIV] disease resulting in other specified diseases	842	35
B23	B23 Human immunodeficiency virus [HIV] disease resulting in other conditions	847	35
B24	B24 Unspecified human immunodeficiency virus [HIV] disease	852	35
B25	B25 Cytomegaloviral disease	853	36
B26	B26 Mumps	859	36
B27	B27 Infectious mononucleosis	866	36
B30	B30 Viral conjunctivitis	871	36
B33	B33 Other viral diseases, not elsewhere classified	878	36
B34	B34 Viral infection of unspecified site	885	36
B35	B35 Dermatophytosis	893	37
B36	B36 Other superficial mycoses	903	37
B37	B37 Candidiasis	910	37
B38	B38 Coccidioidomycosis	921	37
B39	B39 Histoplasmosis	930	37
B40	B40 Blastomycosis	938	37
B41	B41 Paracoccidioidomycosis	946	37
B42	B42 Sporotrichosis	951	37
B43	B43 Chromomycosis and phaeomycotic abscess	957	37
B44	B44 Aspergillosis	963	37
B45	B45 Cryptococcosis	970	37
B46	B46 Zygomycosis	978	37
B47	B47 Mycetoma	987	37
B48	B48 Other mycoses, not elsewhere classified	991	37
B49	B49 Unspecified mycosis	999	37
B50	B50 Plasmodium falciparum malaria	1000	38
B51	B51 Plasmodium vivax malaria	1004	38
B52	B52 Plasmodium malariae malaria	1008	38
B53	B53 Other parasitologically confirmed malaria	1012	38
B54	B54 Unspecified malaria	1016	38
B55	B55 Leishmaniasis	1017	38
B56	B56 African trypanosomiasis	1022	38
B57	B57 Chagas' disease	1026	38
B58	B58 Toxoplasmosis	1033	38
B59	B59 Pneumocystosis	1040	38
B60	B60 Other protozoal diseases, not elsewhere classified	1041	38
B64	B64 Unspecified protozoal disease	1046	38
B65	B65 Schistosomiasis [bilharziasis]	1047	39
B66	B66 Other fluke infections	1054	39
B67	B67 Echinococcosis	1063	39
B68	B68 Taeniasis	1074	39
B69	B69 Cysticercosis	1078	39
B70	B70 Diphyllobothriasis and sparganosis	1083	39
B71	B71 Other cestode infections	1086	39
B72	B72 Dracunculiasis	1091	39
B73	B73 Onchocerciasis	1092	39
B74	B74 Filariasis	1093	39
B75	B75 Trichinellosis	1101	39
B76	B76 Hookworm diseases	1102	39
B77	B77 Ascariasis	1107	39
B78	B78 Strongyloidiasis	1111	39
B79	B79 Trichuriasis	1116	39
B80	B80 Enterobiasis	1117	39
B81	B81 Other intestinal helminthiases, not elsewhere classified	1118	39
B82	B82 Unspecified intestinal parasitism	1125	39
B83	B83 Other helminthiases	1128	39
B85	B85 Pediculosis and phthiriasis	1136	40
B86	B86 Scabies	1142	40
B87	B87 Myiasis	1143	40
B88	B88 Other infestations	1151	40
B89	B89 Unspecified parasitic disease	1158	40
B90	B90 Sequelae of tuberculosis	1159	41
B91	B91 Sequelae of poliomyelitis	1165	41
B92	B92 Sequelae of leprosy	1166	41
B94	B94 Sequelae of other and unspecified infectious and parasitic diseases	1167	41
B95	B95 Streptococcus and staphylococcus as the cause of diseases classified to other chapters	1173	42
B96	B96 Other bacterial agents as the cause of diseases classified to other chapters	1183	42
B97	B97 Viral agents as the cause of diseases classified to other chapters	1193	42
B98	B98 Other specified infectious agents as the cause of diseases classified to other chapters	1203	42
B99	B99 Other and unspecified infectious diseases	1206	43
C00	C00 Malignant neoplasm of lip	1207	44
C01	C01 Malignant neoplasm of base of tongue	1217	44
C02	C02 Malignant neoplasm of other and unspecified parts of tongue	1218	44
C03	C03 Malignant neoplasm of gum	1226	44
C04	C04 Malignant neoplasm of floor of mouth	1230	44
C05	C05 Malignant neoplasm of palate	1235	44
C06	C06 Malignant neoplasm of other and unspecified parts of mouth	1241	44
C07	C07 Malignant neoplasm of parotid gland	1247	44
C08	C08 Malignant neoplasm of other and unspecified major salivary glands	1248	44
C09	C09 Malignant neoplasm of tonsil	1253	44
C10	C10 Malignant neoplasm of oropharynx	1258	44
C11	C11 Malignant neoplasm of nasopharynx	1266	44
C12	C12 Malignant neoplasm of pyriform sinus	1273	44
C13	C13 Malignant neoplasm of hypopharynx	1274	44
C14	C14 Malignant neoplasm of other and ill-defined sites in the lip, oral cavity and pharynx	1280	44
C15	C15 Malignant neoplasm of oesophagus	1284	45
C16	C16 Malignant neoplasm of stomach	1293	45
C17	C17 Malignant neoplasm of small intestine	1303	45
C18	C18 Malignant neoplasm of colon	1310	45
C19	C19 Malignant neoplasm of rectosigmoid junction	1321	45
C20	C20 Malignant neoplasm of rectum	1322	45
C21	C21 Malignant neoplasm of anus and anal canal	1323	45
C22	C22 Malignant neoplasm of liver and intrahepatic bile ducts	1328	45
C23	C23 Malignant neoplasm of gallbladder	1336	45
C24	C24 Malignant neoplasm of other and unspecified parts of biliary tract	1337	45
C25	C25 Malignant neoplasm of pancreas	1342	45
C26	C26 Malignant neoplasm of other and ill-defined digestive organs	1351	45
C30	C30 Malignant neoplasm of nasal cavity and middle ear	1356	46
C31	C31 Malignant neoplasm of accessory sinuses	1359	46
C32	C32 Malignant neoplasm of larynx	1366	46
C33	C33 Malignant neoplasm of trachea	1373	46
C34	C34 Malignant neoplasm of bronchus and lung	1374	46
C37	C37 Malignant neoplasm of thymus	1381	46
C38	C38 Malignant neoplasm of heart, mediastinum and pleura	1382	46
C39	C39 Malignant neoplasm of other and ill-defined sites in the respiratory system and intrathoracic organs	1389	46
C40	C40 Malignant neoplasm of bone and articular cartilage of limbs	1393	47
C41	C41 Malignant neoplasm of bone and articular cartilage of other and unspecified sites	1400	47
C42	C42 hematopoietic and reticuloendothelial systems (ICD-O-3 specific)	1408	47
C43	C43 Malignant melanoma of skin	1414	48
C44	C44 Other malignant neoplasms of skin	1425	48
C45	C45 Mesothelioma	1436	49
C46	C46 Kaposi's sarcoma	1442	49
C47	C47 Malignant neoplasm of peripheral nerves and autonomic nervous system	1450	49
C48	C48 Malignant neoplasm of retroperitoneum and peritoneum	1460	49
C49	C49 Malignant neoplasm of other connective and soft tissue	1465	49
C50	C50 Malignant neoplasm of breast	1475	50
C51	C51 Malignant neoplasm of vulva	1485	51
C52	C52 Malignant neoplasm of vagina	1491	51
C53	C53 Malignant neoplasm of cervix uteri	1492	51
C54	C54 Malignant neoplasm of corpus uteri	1497	51
C55	C55 Malignant neoplasm of uterus, part unspecified	1504	51
C56	C56 Malignant neoplasm of ovary	1505	51
C57	C57 Malignant neoplasm of other and unspecified female genital organs	1506	51
C58	C58 Malignant neoplasm of placenta	1515	51
C60	C60 Malignant neoplasm of penis	1516	52
C61	C61 Malignant neoplasm of prostate	1522	52
C62	C62 Malignant neoplasm of testis	1523	52
C63	C63 Malignant neoplasm of other and unspecified male genital organs	1527	52
C64	C64 Malignant neoplasm of kidney, except renal pelvis	1534	53
C65	C65 Malignant neoplasm of renal pelvis	1535	53
C66	C66 Malignant neoplasm of ureter	1536	53
C67	C67 Malignant neoplasm of bladder	1537	53
C68	C68 Malignant neoplasm of other and unspecified urinary organs	1548	53
C69	C69 Malignant neoplasm of eye and adnexa	1553	54
C70	C70 Malignant neoplasm of meninges	1563	54
C71	C71 Malignant neoplasm of brain	1567	54
C72	C72 Malignant neoplasm of spinal cord, cranial nerves and other parts of central nervous system	1578	54
C73	C73 Malignant neoplasm of thyroid gland	1587	55
C74	C74 Malignant neoplasm of adrenal gland	1588	55
C75	C75 Malignant neoplasm of other endocrine glands and related structures	1592	55
C76	C76 Malignant neoplasm of other and ill-defined sites	1601	56
C77	C77 Secondary and unspecified malignant neoplasm of lymph nodes	1610	56
C78	C78 Secondary malignant neoplasm of respiratory and digestive organs	1619	56
C79	C79 Secondary malignant neoplasm of other sites	1629	56
C80	C80 Malignant neoplasm without specification of site	1640	56
C81	C81 Hodgkin's disease	1643	57
C82	C82 Follicular [nodular] non-Hodgkin's lymphoma	1651	57
C83	C83 Diffuse non-Hodgkin's lymphoma	1661	57
C84	C84 Peripheral and cutaneous T-cell lymphomas	1672	57
C85	C85 Other and unspecified types of non-Hodgkin's lymphoma	1683	57
C86	C86 Other specified types of T/NK-cell lymphoma	1689	57
C88	C88 Malignant immunoproliferative diseases	1697	57
C90	C90 Multiple myeloma and malignant plasma cell neoplasms	1705	57
C91	C91 Lymphoid leukaemia	1710	57
C92	C92 Myeloid leukaemia	1721	57
C93	C93 Monocytic leukaemia	1732	57
C94	C94 Other leukaemias of specified cell type	1739	57
C95	C95 Leukaemia of unspecified cell type	1748	57
C96	C96 Other and unspecified malignant neoplasms of lymphoid, haematopoietic and related tissue	1754	57
C97	C97 Malignant neoplasms of independent (primary) multiple sites	1765	58
D00	D00 Carcinoma in situ of oral cavity, oesophagus and stomach	1766	59
D01	D01 Carcinoma in situ of other and unspecified digestive organs	1770	59
D02	D02 Carcinoma in situ of middle ear and respiratory system	1779	59
D03	D03 Melanoma in situ	1785	59
D04	D04 Carcinoma in situ of skin	1796	59
D05	D05 Carcinoma in situ of breast	1807	59
D06	D06 Carcinoma in situ of cervix uteri	1812	59
D07	D07 Carcinoma in situ of other and unspecified genital organs	1817	59
D09	D09 Carcinoma in situ of other and unspecified sites	1825	59
D10	D10 Benign neoplasm of mouth and pharynx	1832	60
D11	D11 Benign neoplasm of major salivary glands	1842	60
D12	D12 Benign neoplasm of colon, rectum, anus and anal canal	1846	60
D13	D13 Benign neoplasm of other and ill-defined parts of digestive system	1857	60
D14	D14 Benign neoplasm of middle ear and respiratory system	1867	60
D15	D15 Benign neoplasm of other and unspecified intrathoracic organs	1873	60
D16	D16 Benign neoplasm of bone and articular cartilage	1879	60
D17	D17 Benign lipomatous neoplasm	1890	60
D18	D18 Haemangioma and lymphangioma, any site	1900	60
D19	D19 Benign neoplasm of mesothelial tissue	1903	60
D20	D20 Benign neoplasm of soft tissue of retroperitoneum and peritoneum	1908	60
D21	D21 Other benign neoplasms of connective and other soft tissue	1911	60
D22	D22 Melanocytic naevi	1920	60
D23	D23 Other benign neoplasms of skin	1930	60
D24	D24 Benign neoplasm of breast	1940	60
D25	D25 Leiomyoma of uterus	1941	60
D26	D26 Other benign neoplasms of uterus	1946	60
D27	D27 Benign neoplasm of ovary	1951	60
D28	D28 Benign neoplasm of other and unspecified female genital organs	1952	60
D29	D29 Benign neoplasm of male genital organs	1958	60
D30	D30 Benign neoplasm of urinary organs	1966	60
D31	D31 Benign neoplasm of eye and adnexa	1974	60
D32	D32 Benign neoplasm of meninges	1983	60
D33	D33 Benign neoplasm of brain and other parts of central nervous system	1987	60
D34	D34 Benign neoplasm of thyroid gland	1995	60
D35	D35 Benign neoplasm of other and unspecified endocrine glands	1996	60
D36	D36 Benign neoplasm of other and unspecified sites	2007	60
D37	D37 Neoplasm of uncertain or unknown behaviour of oral cavity and digestive organs	2012	61
D38	D38 Neoplasm of uncertain or unknown behaviour of middle ear and respiratory and intrathoracic organs	2022	61
D39	D39 Neoplasm of uncertain or unknown behaviour of female genital organs	2030	61
D40	D40 Neoplasm of uncertain or unknown behaviour of male genital organs	2036	61
D41	D41 Neoplasm of uncertain or unknown behaviour of urinary organs	2041	61
D42	D42 Neoplasm of uncertain or unknown behaviour of meninges	2049	61
D43	D43 Neoplasm of uncertain or unknown behaviour of brain and central nervous system	2053	61
D44	D44 Neoplasm of uncertain or unknown behaviour of endocrine glands	2061	61
D45	D45 Polycythaemia vera	2072	61
D46	D46 Myelodysplastic syndromes	2073	61
D47	D47 Other neoplasms of uncertain or unknown behaviour of lymphoid, haematopoietic and related tissue	2083	61
D48	D48 Neoplasm of uncertain or unknown behaviour of other and unspecified sites	2092	61
D50	D50 Iron deficiency anaemia	2102	62
D51	D51 Vitamin B12 deficiency anaemia	2107	62
D52	D52 Folate deficiency anaemia	2114	62
D53	D53 Other nutritional anaemias	2119	62
D55	D55 Anaemia due to enzyme disorders	2125	63
D56	D56 Thalassaemia	2132	63
D57	D57 Sickle-cell disorders	2140	63
D58	D58 Other hereditary haemolytic anaemias	2146	63
D59	D59 Acquired haemolytic anaemia	2152	63
D60	D60 Acquired pure red cell aplasia [erythroblastopenia]	2162	64
D61	D61 Other aplastic anaemias	2167	64
D62	D62 Acute posthaemorrhagic anaemia	2174	64
D63	D63 Anaemia in chronic diseases classified elsewhere	2175	64
D64	D64 Other anaemias	2179	64
D65	D65 Disseminated intravascular coagulation [defibrination syndrome]	2187	65
D66	D66 Hereditary factor VIII deficiency	2188	65
D67	D67 Hereditary factor IX deficiency	2189	65
D68	D68 Other coagulation defects	2190	65
D69	D69 Purpura and other haemorrhagic conditions	2200	65
D70	D70 Agranulocytosis	2210	66
D71	D71 Functional disorders of polymorphonuclear neutrophils	2211	66
D72	D72 Other disorders of white blood cells	2212	66
D73	D73 Diseases of spleen	2217	66
D74	D74 Methaemoglobinaemia	2226	66
D75	D75 Other diseases of blood and blood-forming organs	2230	66
D76	D76 Certain diseases involving lymphoreticular tissue and reticulohistiocytic system	2236	66
D77	D77 Other disorders of blood and blood-forming organs in diseases classified elsewhere	2241	66
D80	D80 Immunodeficiency with predominantly antibody defects	2242	67
D81	D81 Combined immunodeficiencies	2253	67
D82	D82 Immunodeficiency associated with other major defects	2264	67
D83	D83 Common variable immunodeficiency	2272	67
D84	D84 Other immunodeficiencies	2278	67
D86	D86 Sarcoidosis	2283	67
D89	D89 Other disorders involving the immune mechanism, not elsewhere classified	2290	67
E00	E00 Congenital iodine-deficiency syndrome	2297	68
E01	E01 Iodine-deficiency-related thyroid disorders and allied conditions	2302	68
E02	E02 Subclinical iodine-deficiency hypothyroidism	2307	68
E03	E03 Other hypothyroidism	2308	68
E04	E04 Other non-toxic goitre	2317	68
E05	E05 Thyrotoxicosis [hyperthyroidism]	2323	68
E06	E06 Thyroiditis	2332	68
E07	E07 Other disorders of thyroid	2340	68
E10	E10 Insulin-dependent diabetes mellitus	2345	69
E11	E11 Non-insulin-dependent diabetes mellitus	2356	69
E12	E12 Malnutrition-related diabetes mellitus	2367	69
E13	E13 Other specified diabetes mellitus	2378	69
E14	E14 Unspecified diabetes mellitus	2389	69
E15	E15 Nondiabetic hypoglycaemic coma	2400	70
E16	E16 Other disorders of pancreatic internal secretion	2401	70
E20	E20 Hypoparathyroidism	2409	71
E21	E21 Hyperparathyroidism and other disorders of parathyroid gland	2414	71
E22	E22 Hyperfunction of pituitary gland	2421	71
E23	E23 Hypofunction and other disorders of pituitary gland	2427	71
E24	E24 Cushing's syndrome	2434	71
E25	E25 Adrenogenital disorders	2442	71
E26	E26 Hyperaldosteronism	2446	71
E27	E27 Other disorders of adrenal gland	2451	71
E28	E28 Ovarian dysfunction	2460	71
E29	E29 Testicular dysfunction	2467	71
E30	E30 Disorders of puberty, not elsewhere classified	2472	71
E31	E31 Polyglandular dysfunction	2477	71
E32	E32 Diseases of thymus	2482	71
E34	E34 Other endocrine disorders	2487	71
E35	E35 Disorders of endocrine glands in diseases classified elsewhere	2496	71
E40	E40 Kwashiorkor	2500	72
E41	E41 Nutritional marasmus	2501	72
E42	E42 Marasmic kwashiorkor	2502	72
E43	E43 Unspecified severe protein-energy malnutrition	2503	72
E44	E44 Protein-energy malnutrition of moderate and mild degree	2504	72
E45	E45 Retarded development following protein-energy malnutrition	2507	72
E46	E46 Unspecified protein-energy malnutrition	2508	72
E50	E50 Vitamin A deficiency	2509	73
E51	E51 Thiamine deficiency	2520	73
E52	E52 Niacin deficiency [pellagra]	2525	73
E53	E53 Deficiency of other B group vitamins	2526	73
E54	E54 Ascorbic acid deficiency	2531	73
E55	E55 Vitamin D deficiency	2532	73
E56	E56 Other vitamin deficiencies	2535	73
E58	E58 Dietary calcium deficiency	2540	73
E59	E59 Dietary selenium deficiency	2541	73
E60	E60 Dietary zinc deficiency	2542	73
E61	E61 Deficiency of other nutrient elements	2543	73
E63	E63 Other nutritional deficiencies	2554	73
E64	E64 Sequelae of malnutrition and other nutritional deficiencies	2559	73
E65	E65 Localised adiposity	2566	74
E66	E66 Obesity	2567	74
E67	E67 Other hyperalimentation	2573	74
E68	E68 Sequelae of hyperalimentation	2579	74
E70	E70 Disorders of aromatic amino-acid metabolism	2580	75
E71	E71 Disorders of branched-chain amino-acid metabolism and fatty-acid metabolism	2587	75
E72	E72 Other disorders of amino-acid metabolism	2592	75
E73	E73 Lactose intolerance	2601	75
E74	E74 Other disorders of carbohydrate metabolism	2606	75
E75	E75 Disorders of sphingolipid metabolism and other lipid storage disorders	2614	75
E76	E76 Disorders of glycosaminoglycan metabolism	2622	75
E77	E77 Disorders of glycoprotein metabolism	2629	75
E78	E78 Disorders of lipoprotein metabolism and other lipidaemias	2634	75
E79	E79 Disorders of purine and pyrimidine metabolism	2644	75
E80	E80 Disorders of porphyrin and bilirubin metabolism	2649	75
E83	E83 Disorders of mineral metabolism	2658	75
E84	E84 Cystic fibrosis	2667	75
E85	E85 Amyloidosis	2672	75
E86	E86 Volume depletion	2680	75
E87	E87 Other disorders of fluid, electrolyte and acid-base balance	2681	75
E88	E88 Other metabolic disorders	2691	75
E89	E89 Postprocedural endocrine and metabolic disorders, not elsewhere classified	2698	75
E90	E90 Nutritional and metabolic disorders in diseases classified elsewhere	2708	75
F00	F00 Dementia in Alzheimer's disease	2709	76
F01	F01 Vascular dementia	2714	76
F02	F02 Dementia in other diseases classified elsewhere	2721	76
F03	F03 Unspecified dementia	2728	76
F04	F04 Organic amnesic syndrome, not induced by alcohol and other psychoactive substances	2729	76
F05	F05 Delirium, not induced by alcohol and other psychoactive substances	2730	76
F06	F06 Other mental disorders due to brain damage and dysfunction and to physical disease	2735	76
F07	F07 Personality and behavioural disorders due to brain disease, damage and dysfunction	2746	76
F09	F09 Unspecified organic or symptomatic mental disorder	2752	76
F10	F10 Mental and behavioural disorders due to use of alcohol	2753	77
F11	F11 Mental and behavioural disorders due to use of opioids	2764	77
F12	F12 Mental and behavioural disorders due to use of cannabinoids	2775	77
F13	F13 Mental and behavioural disorders due to use of sedatives or hypnotics	2786	77
F14	F14 Mental and behavioural disorders due to use of cocaine	2797	77
F15	F15 Mental and behavioural disorders due to use of other stimulants, including caffeine	2808	77
F16	F16 Mental and behavioural disorders due to use of hallucinogens	2819	77
F17	F17 Mental and behavioural disorders due to use of tobacco	2830	77
F18	F18 Mental and behavioural disorders due to use of volatile solvents	2841	77
F19	F19 Mental and behavioural disorders due to multiple drug use and use of other psychoactive substances	2852	77
F20	F20 Schizophrenia	2863	78
F21	F21 Schizotypal disorder	2873	78
F22	F22 Persistent delusional disorders	2874	78
F23	F23 Acute and transient psychotic disorders	2878	78
F24	F24 Induced delusional disorder	2885	78
F25	F25 Schizoaffective disorders	2886	78
F28	F28 Other nonorganic psychotic disorders	2892	78
F29	F29 Unspecified nonorganic psychosis	2893	78
F30	F30 Manic episode	2894	79
F31	F31 Bipolar affective disorder	2900	79
F32	F32 Depressive episode	2911	79
F33	F33 Recurrent depressive disorder	2918	79
F34	F34 Persistent mood [affective] disorders	2926	79
F38	F38 Other mood [affective] disorders	2931	79
F39	F39 Unspecified mood [affective] disorder	2935	79
F40	F40 Phobic anxiety disorders	2936	80
F41	F41 Other anxiety disorders	2942	80
F42	F42 Obsessive-compulsive disorder	2949	80
F43	F43 Reaction to severe stress, and adjustment disorders	2955	80
F44	F44 Dissociative [conversion] disorders	2961	80
F45	F45 Somatoform disorders	2972	80
F48	F48 Other neurotic disorders	2980	80
F50	F50 Eating disorders	2985	81
F51	F51 Nonorganic sleep disorders	2994	81
F52	F52 Sexual dysfunction, not caused by organic disorder or disease	3003	81
F53	F53 Mental and behavioural disorders associated with the puerperium, not elsewhere classified	3014	81
F54	F54 Psychological and behavioural factors associated with disorders or diseases classified elsewhere	3019	81
F55	F55 Abuse of non-dependence-producing substances	3020	81
F59	F59 Unspecified behavioural syndromes associated with physiological disturbances and physical factors	3021	81
F60	F60 Specific personality disorders	3022	82
F61	F61 Mixed and other personality disorders	3033	82
F62	F62 Enduring personality changes, not attributable to brain damage and disease	3034	82
F63	F63 Habit and impulse disorders	3039	82
F64	F64 Gender identity disorders	3046	82
F65	F65 Disorders of sexual preference	3052	82
F66	F66 Psychological and behavioural disorders associated with sexual development and orientation	3062	82
F68	F68 Other disorders of adult personality and behaviour	3068	82
F69	F69 Unspecified disorder of adult personality and behaviour	3072	82
F70	F70 Mild mental retardation	3073	83
F71	F71 Moderate mental retardation	3078	83
F72	F72 Severe mental retardation	3083	83
F73	F73 Profound mental retardation	3088	83
F78	F78 Other mental retardation	3093	83
F79	F79 Unspecified mental retardation	3098	83
F80	F80 Specific developmental disorders of speech and language	3103	84
F81	F81 Specific developmental disorders of scholastic skills	3110	84
F82	F82 Specific developmental disorder of motor function	3117	84
F83	F83 Mixed specific developmental disorders	3118	84
F84	F84 Pervasive developmental disorders	3119	84
F88	F88 Other disorders of psychological development	3128	84
F89	F89 Unspecified disorder of psychological development	3129	84
F90	F90 Hyperkinetic disorders	3130	85
F91	F91 Conduct disorders	3135	85
F92	F92 Mixed disorders of conduct and emotions	3142	85
F93	F93 Emotional disorders with onset specific to childhood	3146	85
F94	F94 Disorders of social functioning with onset specific to childhood and adolescence	3153	85
F95	F95 Tic disorders	3159	85
F98	F98 Other behavioural and emotional disorders with onset usually occurring in childhood and adolescence	3165	85
F99	F99 Mental disorder, not otherwise specified	3175	86
G00	G00 Bacterial meningitis, not elsewhere classified	3176	87
G01	G01 Meningitis in bacterial diseases classified elsewhere	3183	87
G02	G02 Meningitis in other infectious and parasitic diseases classified elsewhere	3184	87
G03	G03 Meningitis due to other and unspecified causes	3188	87
G04	G04 Encephalitis, myelitis and encephalomyelitis	3194	87
G05	G05 Encephalitis, myelitis and encephalomyelitis in diseases classified elsewhere	3200	87
G06	G06 Intracranial and intraspinal abscess and granuloma	3205	87
G07	G07 Intracranial and intraspinal abscess and granuloma in diseases classified elsewhere	3209	87
G08	G08 Intracranial and intraspinal phlebitis and thrombophlebitis	3210	87
G09	G09 Sequelae of inflammatory diseases of central nervous system	3211	87
G10	G10 Huntington's disease	3212	88
G11	G11 Hereditary ataxia	3213	88
G12	G12 Spinal muscular atrophy and related syndromes	3221	88
G13	G13 Systemic atrophies primarily affecting central nervous system in diseases classified elsewhere	3227	88
G14	G14 Postpolio syndrome	3232	88
G20	G20 Parkinson's disease	3233	89
G21	G21 Secondary Parkinsonism	3234	89
G22	G22 Parkinsonism in diseases classified elsewhere	3242	89
G23	G23 Other degenerative diseases of basal ganglia	3243	89
G24	G24 Dystonia	3250	89
G25	G25 Other extrapyramidal and movement disorders	3259	89
G26	G26 Extrapyramidal and movement disorders in diseases classified elsewhere	3269	89
G30	G30 Alzheimer's disease	3270	90
G31	G31 Other degenerative diseases of nervous system, not elsewhere classified	3275	90
G32	G32 Other degenerative disorders of nervous system in diseases classified elsewhere	3281	90
G35	G35 Multiple sclerosis	3284	91
G36	G36 Other acute disseminated demyelination	3285	91
G37	G37 Other demyelinating diseases of central nervous system	3290	91
G40	G40 Epilepsy	3299	92
G41	G41 Status epilepticus	3310	92
G43	G43 Migraine	3316	92
G44	G44 Other headache syndromes	3323	92
G45	G45 Transient cerebral ischaemic attacks and related syndromes	3330	92
G46	G46 Vascular syndromes of brain in cerebrovascular diseases	3338	92
G47	G47 Sleep disorders	3348	92
G50	G50 Disorders of trigeminal nerve	3356	93
G51	G51 Facial nerve disorders	3361	93
G52	G52 Disorders of other cranial nerves	3369	93
G53	G53 Cranial nerve disorders in diseases classified elsewhere	3377	93
G54	G54 Nerve root and plexus disorders	3383	93
G55	G55 Nerve root and plexus compressions in diseases classified elsewhere	3394	93
G56	G56 Mononeuropathies of upper limb	3400	93
G57	G57 Mononeuropathies of lower limb	3408	93
G58	G58 Other mononeuropathies	3418	93
G59	G59 Mononeuropathy in diseases classified elsewhere	3423	93
G60	G60 Hereditary and idiopathic neuropathy	3426	94
G61	G61 Inflammatory polyneuropathy	3433	94
G62	G62 Other polyneuropathies	3438	94
G63	G63 Polyneuropathy in diseases classified elsewhere	3444	94
G64	G64 Other disorders of peripheral nervous system	3453	94
G70	G70 Myasthenia gravis and other myoneural disorders	3454	95
G71	G71 Primary disorders of muscles	3460	95
G72	G72 Other myopathies	3467	95
G73	G73 Disorders of myoneural junction and muscle in diseases classified elsewhere	3475	95
G80	G80 Infantile cerebral palsy	3484	96
G81	G81 Hemiplegia	3492	96
G82	G82 Paraplegia and tetraplegia	3496	96
G83	G83 Other paralytic syndromes	3503	96
G90	G90 Disorders of autonomic nervous system	3512	97
G91	G91 Hydrocephalus	3520	97
G92	G92 Toxic encephalopathy	3527	97
G93	G93 Other disorders of brain	3528	97
G94	G94 Other disorders of brain in diseases classified elsewhere	3539	97
G95	G95 Other diseases of spinal cord	3544	97
G96	G96 Other disorders of central nervous system	3550	97
G97	G97 Postprocedural disorders of nervous system, not elsewhere classified	3555	97
G98	G98 Other disorders of nervous system, not elsewhere classified	3561	97
G99	G99 Other disorders of nervous system in diseases classified elsewhere	3562	97
H00	H00 Hordeolum and chalazion	3567	98
H01	H01 Other inflammation of eyelid	3570	98
H02	H02 Other disorders of eyelid	3575	98
H03	H03 Disorders of eyelid in diseases classified elsewhere	3586	98
H04	H04 Disorders of lachrymal system	3590	98
H05	H05 Disorders of orbit	3600	98
H06	H06 Disorders of lachrymal system and orbit in diseases classified elsewhere	3609	98
H10	H10 Conjunctivitis	3614	99
H11	H11 Other disorders of conjunctiva	3623	99
H13	H13 Disorders of conjunctiva in diseases classified elsewhere	3631	99
H15	H15 Disorders of sclera	3637	100
H16	H16 Keratitis	3642	100
H17	H17 Corneal scars and opacities	3650	100
H18	H18 Other disorders of cornea	3655	100
H19	H19 Disorders of sclera and cornea in diseases classified elsewhere	3666	100
H20	H20 Iridocyclitis	3672	100
H21	H21 Other disorders of iris and ciliary body	3678	100
H22	H22 Disorders of iris and ciliary body in diseases classified elsewhere	3687	100
H25	H25 Senile cataract	3691	101
H26	H26 Other cataract	3697	101
H27	H27 Other disorders of lens	3705	101
H28	H28 Cataract and other disorders of lens in diseases classified elsewhere	3710	101
H30	H30 Chorioretinal inflammation	3715	102
H31	H31 Other disorders of choroid	3721	102
H32	H32 Chorioretinal disorders in diseases classified elsewhere	3729	102
H33	H33 Retinal detachments and breaks	3732	102
H34	H34 Retinal vascular occlusions	3739	102
H35	H35 Other retinal disorders	3745	102
H36	H36 Retinal disorders in diseases classified elsewhere	3756	102
H40	H40 Glaucoma	3759	103
H42	H42 Glaucoma in diseases classified elsewhere	3769	103
H43	H43 Disorders of vitreous body	3772	104
H44	H44 Disorders of globe	3779	104
H45	H45 Disorders of vitreous body and globe in diseases classified elsewhere	3790	104
H46	H46 Optic neuritis	3794	105
H47	H47 Other disorders of optic [2nd] nerve and visual pathways	3795	105
H48	H48 Disorders of optic [2nd] nerve and visual pathways in diseases classified elsewhere	3804	105
H49	H49 Paralytic strabismus	3808	106
H50	H50 Other strabismus	3816	106
H51	H51 Other disorders of binocular movement	3826	106
H52	H52 Disorders of refraction and accommodation	3832	106
H53	H53 Visual disturbances	3841	107
H54	H54 Blindness and low vision	3851	107
H55	H55 Nystagmus and other irregular eye movements	3861	108
H57	H57 Other disorders of eye and adnexa	3862	108
H58	H58 Other disorders of eye and adnexa in diseases classified elsewhere	3867	108
H59	H59 Postprocedural disorders of eye and adnexa, not elsewhere classified	3872	108
H60	H60 Otitis externa	3876	109
H61	H61 Other disorders of external ear	3885	109
H62	H62 Disorders of external ear in diseases classified elsewhere	3892	109
H65	H65 Nonsuppurative otitis media	3899	110
H66	H66 Suppurative and unspecified otitis media	3906	110
H67	H67 Otitis media in diseases classified elsewhere	3913	110
H68	H68 Eustachian salpingitis and obstruction	3917	110
H69	H69 Other disorders of Eustachian tube	3920	110
H70	H70 Mastoiditis and related conditions	3924	110
H71	H71 Cholesteatoma of middle ear	3930	110
H72	H72 Perforation of tympanic membrane	3931	110
H73	H73 Other disorders of tympanic membrane	3937	110
H74	H74 Other disorders of middle ear and mastoid	3942	110
H75	H75 Other disorders of middle ear and mastoid in diseases classified elsewhere	3950	110
H80	H80 Otosclerosis	3953	111
H81	H81 Disorders of vestibular function	3959	111
H82	H82 Vertiginous syndromes in diseases classified elsewhere	3967	111
H83	H83 Other diseases of inner ear	3968	111
H90	H90 Conductive and sensorineural hearing loss	3975	112
H91	H91 Other hearing loss	3985	112
H92	H92 Otalgia and effusion of ear	3992	112
H93	H93 Other disorders of ear, not elsewhere classified	3996	112
H94	H94 Other disorders of ear in diseases classified elsewhere	4003	112
H95	H95 Postprocedural disorders of ear and mastoid process, not elsewhere classified	4006	112
I00	I00 Rheumatic fever without mention of heart involvement	4011	113
I01	I01 Rheumatic fever with heart involvement	4012	113
I02	I02 Rheumatic chorea	4018	113
I05	I05 Rheumatic mitral valve diseases	4021	114
I06	I06 Rheumatic aortic valve diseases	4027	114
I07	I07 Rheumatic tricuspid valve diseases	4033	114
I08	I08 Multiple valve diseases	4039	114
I09	I09 Other rheumatic heart diseases	4046	114
I10	I10 Essential (primary) hypertension	4052	115
I11	I11 Hypertensive heart disease	4053	115
I12	I12 Hypertensive renal disease	4056	115
I13	I13 Hypertensive heart and renal disease	4059	115
I15	I15 Secondary hypertension	4064	115
I20	I20 Angina pectoris	4070	116
I21	I21 Acute myocardial infarction	4075	116
I22	I22 Subsequent myocardial infarction	4083	116
I23	I23 Certain current complications following acute myocardial infarction	4088	116
I24	I24 Other acute ischaemic heart diseases	4097	116
I25	I25 Chronic ischaemic heart disease	4102	116
I26	I26 Pulmonary embolism	4112	117
I27	I27 Other pulmonary heart diseases	4115	117
I28	I28 Other diseases of pulmonary vessels	4121	117
I30	I30 Acute pericarditis	4126	118
I31	I31 Other diseases of pericardium	4131	118
I32	I32 Pericarditis in diseases classified elsewhere	4138	118
I33	I33 Acute and subacute endocarditis	4142	118
I34	I34 Nonrheumatic mitral valve disorders	4145	118
I35	I35 Nonrheumatic aortic valve disorders	4151	118
I36	I36 Nonrheumatic tricuspid valve disorders	4157	118
I37	I37 Pulmonary valve disorders	4163	118
I38	I38 Endocarditis, valve unspecified	4169	118
I39	I39 Endocarditis and heart valve disorders in diseases classified elsewhere	4170	118
I40	I40 Acute myocarditis	4177	118
I41	I41 Myocarditis in diseases classified elsewhere	4182	118
I42	I42 Cardiomyopathy	4187	118
I43	I43 Cardiomyopathy in diseases classified elsewhere	4198	118
I44	I44 Atrioventricular and left bundle-branch block	4203	118
I45	I45 Other conduction disorders	4212	118
I46	I46 Cardiac arrest	4222	118
I47	I47 Paroxysmal tachycardia	4226	118
I48	I48 Atrial fibrillation and flutter	4231	118
I49	I49 Other cardiac arrhythmias	4238	118
I50	I50 Heart failure	4247	118
I51	I51 Complications and ill-defined descriptions of heart disease	4251	118
I52	I52 Other heart disorders in diseases classified elsewhere	4262	118
I60	I60 Subarachnoid haemorrhage	4266	119
I61	I61 Intracerebral haemorrhage	4277	119
I62	I62 Other nontraumatic intracranial haemorrhage	4287	119
I63	I63 Cerebral infarction	4291	119
I64	I64 Stroke, not specified as haemorrhage or infarction	4301	119
I65	I65 Occlusion and stenosis of precerebral arteries, not resulting in cerebral infarction	4302	119
I66	I66 Occlusion and stenosis of cerebral arteries, not resulting in cerebral infarction	4309	119
I67	I67 Other cerebrovascular diseases	4317	119
I68	I68 Cerebrovascular disorders in diseases classified elsewhere	4328	119
I69	I69 Sequelae of cerebrovascular disease	4333	119
I70	I70 Atherosclerosis	4340	120
I71	I71 Aortic aneurysm and dissection	4356	120
I72	I72 Other aneurysm	4366	120
I73	I73 Other peripheral vascular diseases	4376	120
I74	I74 Arterial embolism and thrombosis	4381	120
I77	I77 Other disorders of arteries and arterioles	4390	120
I78	I78 Diseases of capillaries	4400	120
I79	I79 Disorders of arteries, arterioles and capillaries in diseases classified elsewhere	4405	120
I80	I80 Phlebitis and thrombophlebitis	4410	121
I81	I81 Portal vein thrombosis	4417	121
I82	I82 Other venous embolism and thrombosis	4418	121
I83	I83 Varicose veins of lower extremities	4425	121
I84	I84 Haemorrhoids	4430	121
I85	I85 Oesophageal varices	4441	121
I86	I86 Varicose veins of other sites	4444	121
I87	I87 Other disorders of veins	4451	121
I88	I88 Nonspecific lymphadenitis	4457	121
I89	I89 Other non-infective disorders of lymphatic vessels and lymph nodes	4462	121
I95	I95 Hypotension	4467	122
I97	I97 Postprocedural disorders of circulatory system, not elsewhere classified	4473	122
I98	I98 Other disorders of circulatory system in diseases classified elsewhere	4479	122
I99	I99 Other and unspecified disorders of circulatory system	4485	122
J00	J00 Acute nasopharyngitis [common cold]	4486	123
J01	J01 Acute sinusitis	4487	123
J02	J02 Acute pharyngitis	4495	123
J03	J03 Acute tonsillitis	4499	123
J04	J04 Acute laryngitis and tracheitis	4503	123
J05	J05 Acute obstructive laryngitis [croup] and epiglottitis	4507	123
J06	J06 Acute upper respiratory infections of multiple and unspecified sites	4510	123
J09	J09 Influenza due to certain identified influenza virus	4514	124
J10	J10 Influenza due to identified influenza virus	4515	124
J11	J11 Influenza, virus not identified	4519	124
J12	J12 Viral pneumonia, not elsewhere classified	4523	124
J13	J13 Pneumonia due to Streptococcus pneumoniae	4530	124
J14	J14 Pneumonia due to Haemophilus influenzae	4531	124
J15	J15 Bacterial pneumonia, not elsewhere classified	4532	124
J16	J16 Pneumonia due to other infectious organisms, not elsewhere classified	4543	124
J17	J17 Pneumonia in diseases classified elsewhere	4546	124
J18	J18 Pneumonia, organism unspecified	4552	124
J20	J20 Acute bronchitis	4558	125
J21	J21 Acute bronchiolitis	4569	125
J22	J22 Unspecified acute lower respiratory infection	4574	125
J30	J30 Vasomotor and allergic rhinitis	4575	126
J31	J31 Chronic rhinitis, nasopharyngitis and pharyngitis	4581	126
J32	J32 Chronic sinusitis	4585	126
J33	J33 Nasal polyp	4593	126
J34	J34 Other disorders of nose and nasal sinuses	4598	126
J35	J35 Chronic diseases of tonsils and adenoids	4604	126
J36	J36 Peritonsillar abscess	4611	126
J37	J37 Chronic laryngitis and laryngotracheitis	4612	126
J38	J38 Diseases of vocal cords and larynx, not elsewhere classified	4615	126
J39	J39 Other diseases of upper respiratory tract	4624	126
J40	J40 Bronchitis, not specified as acute or chronic	4631	127
J41	J41 Simple and mucopurulent chronic bronchitis	4632	127
J42	J42 Unspecified chronic bronchitis	4636	127
J43	J43 Emphysema	4637	127
J44	J44 Other chronic obstructive pulmonary disease	4643	127
J45	J45 Asthma	4648	127
J46	J46 Status asthmaticus	4653	127
J47	J47 Bronchiectasis	4654	127
J60	J60 Coalworker's pneumoconiosis	4655	128
J61	J61 Pneumoconiosis due to asbestos and other mineral fibres	4656	128
J62	J62 Pneumoconiosis due to dust containing silica	4657	128
J63	J63 Pneumoconiosis due to other inorganic dusts	4660	128
J64	J64 Unspecified pneumoconiosis	4668	128
J65	J65 Pneumoconiosis associated with tuberculosis	4669	128
J66	J66 Airway disease due to specific organic dust	4670	128
J67	J67 Hypersensitivity pneumonitis due to organic dust	4675	128
J68	J68 Respiratory conditions due to inhalation of chemicals, gases, fumes and vapours	4686	128
J69	J69 Pneumonitis due to solids and liquids	4694	128
J70	J70 Respiratory conditions due to other external agents	4698	128
J80	J80 Adult respiratory distress syndrome	4706	129
J81	J81 Pulmonary oedema	4707	129
J82	J82 Pulmonary eosinophilia, not elsewhere classified	4708	129
J84	J84 Other interstitial pulmonary diseases	4709	129
J85	J85 Abscess of lung and mediastinum	4714	130
J86	J86 Pyothorax	4719	130
J90	J90 Pleural effusion, not elsewhere classified	4722	131
J91	J91 Pleural effusion in conditions classified elsewhere	4723	131
J92	J92 Pleural plaque	4724	131
J93	J93 Pneumothorax	4727	131
J94	J94 Other pleural conditions	4732	131
J95	J95 Postprocedural respiratory disorders, not elsewhere classified	4738	132
J96	J96 Respiratory failure, not elsewhere classified	4747	132
J98	J98 Other respiratory disorders	4760	132
J99	J99 Respiratory disorders in diseases classified elsewhere	4770	132
K00	K00 Disorders of tooth development and eruption	4774	133
K01	K01 Embedded and impacted teeth	4785	133
K02	K02 Dental caries	4788	133
K03	K03 Other diseases of hard tissues of teeth	4797	133
K04	K04 Diseases of pulp and periapical tissues	4808	133
K05	K05 Gingivitis and periodontal diseases	4819	133
K06	K06 Other disorders of gingiva and edentulous alveolar ridge	4828	133
K07	K07 Dentofacial anomalies [including malocclusion]	4834	133
K08	K08 Other disorders of teeth and supporting structures	4844	133
K09	K09 Cysts of oral region, not elsewhere classified	4851	133
K10	K10 Other diseases of jaws	4857	133
K11	K11 Diseases of salivary glands	4864	133
K12	K12 Stomatitis and related lesions	4875	133
K13	K13 Other diseases of lip and oral mucosa	4880	133
K14	K14 Diseases of tongue	4890	133
K20	K20 Oesophagitis	4900	134
K21	K21 Gastro-oesophageal reflux disease	4901	134
K22	K22 Other diseases of oesophagus	4904	134
K23	K23 Disorders of oesophagus in diseases classified elsewhere	4915	134
K25	K25 Gastric ulcer	4919	134
K26	K26 Duodenal ulcer	4929	134
K27	K27 Peptic ulcer, site unspecified	4939	134
K28	K28 Gastrojejunal ulcer	4949	134
K29	K29 Gastritis and duodenitis	4959	134
K30	K30 Dyspepsia	4970	134
K31	K31 Other diseases of stomach and duodenum	4971	134
K35	K35 Acute appendicitis	4982	135
K36	K36 Other appendicitis	4989	135
K37	K37 Unspecified appendicitis	4990	135
K38	K38 Other diseases of appendix	4991	135
K40	K40 Inguinal hernia	4998	136
K41	K41 Femoral hernia	5005	136
K42	K42 Umbilical hernia	5012	136
K43	K43 Ventral hernia	5016	136
K44	K44 Diaphragmatic hernia	5026	136
K45	K45 Other abdominal hernia	5030	136
K46	K46 Unspecified abdominal hernia	5034	136
K50	K50 Crohn's disease [regional enteritis]	5038	137
K51	K51 Ulcerative colitis	5043	137
K52	K52 Other non-infective gastro-enteritis and colitis	5052	137
K55	K55 Vascular disorders of intestine	5059	138
K56	K56 Paralytic ileus and intestinal obstruction without hernia	5065	138
K57	K57 Diverticular disease of intestine	5074	138
K58	K58 Irritable bowel syndrome	5083	138
K59	K59 Other functional intestinal disorders	5086	138
K60	K60 Fissure and fistula of anal and rectal regions	5094	138
K61	K61 Abscess of anal and rectal regions	5101	138
K62	K62 Other diseases of anus and rectum	5107	138
K63	K63 Other diseases of intestine	5118	138
K64	K64 Haemorrhoids and perianal venous thrombosis	5127	138
K65	K65 Peritonitis	5136	139
K66	K66 Other disorders of peritoneum	5140	139
K67	K67 Disorders of peritoneum in infectious diseases classified elsewhere	5145	139
K70	K70 Alcoholic liver disease	5151	140
K71	K71 Toxic liver disease	5158	140
K72	K72 Hepatic failure, not elsewhere classified	5169	140
K73	K73 Chronic hepatitis, not elsewhere classified	5173	140
K74	K74 Fibrosis and cirrhosis of liver	5179	140
K75	K75 Other inflammatory liver diseases	5187	140
K76	K76 Other diseases of liver	5195	140
K77	K77 Liver disorders in diseases classified elsewhere	5206	140
K80	K80 Cholelithiasis	5209	141
K81	K81 Cholecystitis	5218	141
K82	K82 Other diseases of gallbladder	5223	141
K83	K83 Other diseases of biliary tract	5231	141
K85	K85 Acute pancreatitis	5240	141
K86	K86 Other diseases of pancreas	5247	141
K87	K87 Disorders of gallbladder, biliary tract and pancreas in diseases classified elsewhere	5254	141
K90	K90 Intestinal malabsorption	5257	142
K91	K91 Postprocedural disorders of digestive system, not elsewhere classified	5265	142
K92	K92 Other diseases of digestive system	5274	142
K93	K93 Disorders of other digestive organs in diseases classified elsewhere	5280	142
L00	L00 Staphylococcal scalded skin syndrome	5284	143
L01	L01 Impetigo	5285	143
L02	L02 Cutaneous abscess, furuncle and carbuncle	5288	143
L03	L03 Cellulitis	5296	143
L04	L04 Acute lymphadenitis	5303	143
L05	L05 Pilonidal cyst	5310	143
L08	L08 Other local infections of skin and subcutaneous tissue	5313	143
L10	L10 Pemphigus	5318	144
L11	L11 Other acantholytic disorders	5327	144
L12	L12 Pemphigoid	5332	144
L13	L13 Other bullous disorders	5339	144
L14	L14 Bullous disorders in diseases classified elsewhere	5344	144
L20	L20 Atopic dermatitis	5345	145
L21	L21 Seborrhoeic dermatitis	5349	145
L22	L22 Diaper [napkin] dermatitis	5354	145
L23	L23 Allergic contact dermatitis	5355	145
L24	L24 Irritant contact dermatitis	5366	145
L25	L25 Unspecified contact dermatitis	5377	145
L26	L26 Exfoliative dermatitis	5386	145
L27	L27 Dermatitis due to substances taken internally	5387	145
L28	L28 Lichen simplex chronicus and prurigo	5393	145
L29	L29 Pruritus	5397	145
L30	L30 Other dermatitis	5404	145
L40	L40 Psoriasis	5413	146
L41	L41 Parapsoriasis	5422	146
L42	L42 Pityriasis rosea	5431	146
L43	L43 Lichen planus	5432	146
L44	L44 Other papulosquamous disorders	5439	146
L45	L45 Papulosquamous disorders in diseases classified elsewhere	5447	146
L50	L50 Urticaria	5448	147
L51	L51 Erythema multiforme	5458	147
L52	L52 Erythema nodosum	5464	147
L53	L53 Other erythematous conditions	5465	147
L54	L54 Erythema in diseases classified elsewhere	5472	147
L55	L55 Sunburn	5475	148
L56	L56 Other acute skin changes due to ultraviolet radiation	5481	148
L57	L57 Skin changes due to chronic exposure to nonionising radiation	5489	148
L58	L58 Radiodermatitis	5498	148
L59	L59 Other disorders of skin and subcutaneous tissue related to radiation	5502	148
L60	L60 Nail disorders	5506	149
L62	L62 Nail disorders in diseases classified elsewhere	5515	149
L63	L63 Alopecia areata	5518	149
L64	L64 Androgenic alopecia	5524	149
L65	L65 Other nonscarring hair loss	5528	149
L66	L66 Cicatricial alopecia [scarring hair loss]	5534	149
L67	L67 Hair colour and hair shaft abnormalities	5542	149
L68	L68 Hypertrichosis	5547	149
L70	L70 Acne	5554	149
L71	L71 Rosacea	5563	149
L72	L72 Follicular cysts of skin and subcutaneous tissue	5568	149
L73	L73 Other follicular disorders	5574	149
L74	L74 Eccrine sweat disorders	5580	149
L75	L75 Apocrine sweat disorders	5588	149
L80	L80 Vitiligo	5594	150
L81	L81 Other disorders of pigmentation	5595	150
L82	L82 Seborrhoeic keratosis	5606	150
L83	L83 Acanthosis nigricans	5607	150
L84	L84 Corns and callosities	5608	150
L85	L85 Other epidermal thickening	5609	150
L86	L86 Keratoderma in diseases classified elsewhere	5616	150
L87	L87 Transepidermal elimination disorders	5617	150
L88	L88 Pyoderma gangrenosum	5623	150
L89	L89 Decubitus ulcer	5624	150
L90	L90 Atrophic disorders of skin	5630	150
L91	L91 Hypertrophic disorders of skin	5640	150
L92	L92 Granulomatous disorders of skin and subcutaneous tissue	5644	150
L93	L93 Lupus erythematosus	5651	150
L94	L94 Other localised connective tissue disorders	5655	150
L95	L95 Vasculitis limited to skin, not elsewhere classified	5665	150
L97	L97 Ulcer of lower limb, not elsewhere classified	5670	150
L98	L98 Other disorders of skin and subcutaneous tissue, not elsewhere classified	5671	150
L99	L99 Other disorders of skin and subcutaneous tissue in diseases classified elsewhere	5682	150
M00	M00 Pyogenic arthritis	5685	151
M01	M01 Direct infections of joint in infectious and parasitic diseases classified elsewhere	5741	151
M02	M02 Reactive arthropathies	5830	151
M03	M03 Postinfective and reactive arthropathies in diseases classified elsewhere	5897	151
M05	M05 Seropositive rheumatoid arthritis	5942	152
M06	M06 Other rheumatoid arthritis	6009	152
M07	M07 Psoriatic and enteropathic arthropathies	6087	152
M08	M08 Juvenile arthritis	6165	152
M09	M09 Juvenile arthritis in diseases classified elsewhere	6243	152
M10	M10 Gout	6288	152
M11	M11 Other crystal arthropathies	6355	152
M12	M12 Other specific arthropathies	6411	152
M13	M13 Other arthritis	6489	152
M14	M14 Arthropathies in other diseases classified elsewhere	6534	152
M15	M15 Polyarthrosis	6543	153
M16	M16 Coxarthrosis [arthrosis of hip]	6553	153
M17	M17 Gonarthrosis [arthrosis of knee]	6563	153
M18	M18 Arthrosis of first carpometacarpal joint	6571	153
M19	M19 Other arthrosis	6579	153
M20	M20 Acquired deformities of fingers and toes	6635	154
M21	M21 Other acquired deformities of limbs	6643	154
M22	M22 Disorders of patella	6754	154
M23	M23 Internal derangement of knee	6763	154
M24	M24 Other specific joint derangements	6854	154
M25	M25 Other joint disorders, not elsewhere classified	6965	154
M30	M30 Polyarteritis nodosa and related conditions	7076	154
M31	M31 Other necrotising vasculopathies	7082	154
M32	M32 Systemic lupus erythematosus	7093	154
M33	M33 Dermatopolymyositis	7099	154
M34	M34 Systemic sclerosis	7104	154
M35	M35 Other systemic involvement of connective tissue	7110	154
M36	M36 Systemic disorders of connective tissue in diseases classified elsewhere	7122	154
M40	M40 Kyphosis and lordosis	7129	155
M41	M41 Scoliosis	7196	155
M42	M42 Spinal osteochondrosis	7285	155
M43	M43 Other deforming dorsopathies	7319	155
M45	M45 Ankylosing spondylitis	7419	156
M46	M46 Other inflammatory spondylopathies	7430	156
M47	M47 Spondylosis	7519	156
M48	M48 Other spondylopathies	7575	156
M49	M49 Spondylopathies in diseases classified elsewhere	7664	156
M50	M50 Cervical disk disorders	7742	157
M51	M51 Other intervertebral disk disorders	7749	157
M53	M53 Other dorsopathies, not elsewhere classified	7760	157
M54	M54 Dorsalgia	7827	157
M60	M60 Myositis	7927	158
M61	M61 Calcification and ossification of muscle	7983	158
M62	M62 Other disorders of muscle	8061	158
M63	M63 Disorders of muscle in diseases classified elsewhere	8161	158
M65	M65 Synovitis and tenosynovitis	8167	159
M66	M66 Spontaneous rupture of synovium and tendon	8245	159
M67	M67 Other disorders of synovium and tendon	8312	159
M68	M68 Disorders of synovium and tendon in diseases classified elsewhere	8325	159
M70	M70 Soft tissue disorders related to use, overuse and pressure	8328	160
M71	M71 Other bursopathies	8439	160
M72	M72 Fibroblastic disorders	8528	160
M73	M73 Soft tissue disorders in diseases classified elsewhere	8628	160
M75	M75 Shoulder lesions	8662	160
M76	M76 Enthesopathies of lower limb, excluding foot	8672	160
M77	M77 Other enthesopathies	8783	160
M79	M79 Other soft tissue disorders, not elsewhere classified	8872	160
M80	M80 Osteoporosis with pathological fracture	8983	161
M81	M81 Osteoporosis without pathological fracture	9072	161
M82	M82 Osteoporosis in diseases classified elsewhere	9172	161
M83	M83 Adult osteomalacia	9207	161
M84	M84 Disorders of continuity of bone	9296	161
M85	M85 Other disorders of bone density and structure	9374	161
M86	M86 Osteomyelitis	9474	162
M87	M87 Osteonecrosis	9574	162
M88	M88 Paget's disease of bone [osteitis deformans]	9641	162
M89	M89 Other disorders of bone	9675	162
M90	M90 Osteopathies in diseases classified elsewhere	9775	162
M91	M91 Juvenile osteochondrosis of hip and pelvis	9875	163
M92	M92 Other juvenile osteochondrosis	9942	163
M93	M93 Other osteochondropathies	9956	163
M94	M94 Other disorders of cartilage	9964	163
M95	M95 Other acquired deformities of musculoskeletal system and connective tissue	10031	164
M96	M96 Postprocedural musculoskeletal disorders, not elsewhere classified	10041	164
M99	M99 Biomechanical lesions, not elsewhere classified	10053	164
N00	N00 Acute nephritic syndrome	10164	165
N01	N01 Rapidly progressive nephritic syndrome	10175	165
N02	N02 Recurrent and persistent haematuria	10186	165
N03	N03 Chronic nephritic syndrome	10197	165
N04	N04 Nephrotic syndrome	10208	165
N05	N05 Unspecified nephritic syndrome	10219	165
N06	N06 Isolated proteinuria with specified morphological lesion	10230	165
N07	N07 Hereditary nephropathy, not elsewhere classified	10241	165
N08	N08 Glomerular disorders in diseases classified elsewhere	10252	165
N10	N10 Acute tubulo-interstitial nephritis	10260	166
N11	N11 Chronic tubulo-interstitial nephritis	10261	166
N12	N12 Tubulo-interstitial nephritis, not specified as acute or chronic	10266	166
N13	N13 Obstructive and reflux uropathy	10267	166
N14	N14 Drug- and heavy-metal-induced tubulo-interstitial and tubular conditions	10278	166
N15	N15 Other renal tubulo-interstitial diseases	10284	166
N16	N16 Renal tubulo-interstitial disorders in diseases classified elsewhere	10289	166
N17	N17 Acute renal failure	10297	167
N18	N18 Chronic renal failure	10303	167
N19	N19 Unspecified renal failure	10312	167
N20	N20 Calculus of kidney and ureter	10313	168
N21	N21 Calculus of lower urinary tract	10318	168
N22	N22 Calculus of urinary tract in diseases classified elsewhere	10323	168
N23	N23 Unspecified renal colic	10326	168
N25	N25 Disorders resulting from impaired renal tubular function	10327	169
N26	N26 Unspecified contracted kidney	10332	169
N27	N27 Small kidney of unknown cause	10333	169
N28	N28 Other disorders of kidney and ureter, not elsewhere classified	10337	169
N29	N29 Other disorders of kidney and ureter in diseases classified elsewhere	10342	169
N30	N30 Cystitis	10346	170
N31	N31 Neuromuscular dysfunction of bladder, not elsewhere classified	10354	170
N32	N32 Other disorders of bladder	10360	170
N33	N33 Bladder disorders in diseases classified elsewhere	10368	170
N34	N34 Urethritis and urethral syndrome	10371	170
N35	N35 Urethral stricture	10376	170
N36	N36 Other disorders of urethra	10381	170
N37	N37 Urethral disorders in diseases classified elsewhere	10388	170
N39	N39 Other disorders of urinary system	10391	170
N40	N40 Hyperplasia of prostate	10399	171
N41	N41 Inflammatory diseases of prostate	10400	171
N42	N42 Other disorders of prostate	10407	171
N43	N43 Hydrocele and spermatocele	10414	171
N44	N44 Torsion of testis	10420	171
N45	N45 Orchitis and epididymitis	10421	171
N46	N46 Male infertility	10424	171
N47	N47 Redundant prepuce, phimosis and paraphimosis	10425	171
N48	N48 Other disorders of penis	10426	171
N49	N49 Inflammatory disorders of male genital organs, not elsewhere classified	10436	171
N50	N50 Other disorders of male genital organs	10442	171
N51	N51 Disorders of male genital organs in diseases classified elsewhere	10447	171
N60	N60 Benign mammary dysplasia	10452	172
N61	N61 Inflammatory disorders of breast	10460	172
N62	N62 Hypertrophy of breast	10461	172
N63	N63 Unspecified lump in breast	10462	172
N64	N64 Other disorders of breast	10463	172
N70	N70 Salpingitis and oophoritis	10472	173
N71	N71 Inflammatory disease of uterus, except cervix	10476	173
N72	N72 Inflammatory disease of cervix uteri	10480	173
N73	N73 Other female pelvic inflammatory diseases	10481	173
N74	N74 Female pelvic inflammatory disorders in diseases classified elsewhere	10491	173
N75	N75 Diseases of Bartholin's gland	10498	173
N76	N76 Other inflammation of vagina and vulva	10503	173
N77	N77 Vulvovaginal ulceration and inflammation in diseases classified elsewhere	10512	173
N80	N80 Endometriosis	10516	174
N81	N81 Female genital prolapse	10526	174
N82	N82 Fistulae involving female genital tract	10536	174
N83	N83 Noninflammatory disorders of ovary, Fallopian tube and broad ligament	10545	174
N84	N84 Polyp of female genital tract	10556	174
N85	N85 Other noninflammatory disorders of uterus, except cervix	10563	174
N86	N86 Erosion and ectropion of cervix uteri	10574	174
N87	N87 Dysplasia of cervix uteri	10575	174
N88	N88 Other noninflammatory disorders of cervix uteri	10580	174
N89	N89 Other noninflammatory disorders of vagina	10588	174
N90	N90 Other noninflammatory disorders of vulva and perineum	10599	174
N91	N91 Absent, scanty and rare menstruation	10610	174
N92	N92 Excessive, frequent and irregular menstruation	10617	174
N93	N93 Other abnormal uterine and vaginal bleeding	10625	174
N94	N94 Pain and other conditions associated with female genital organs and menstrual cycle	10629	174
N95	N95 Menopausal and other perimenopausal disorders	10639	174
N96	N96 Habitual aborter	10646	174
N97	N97 Female infertility	10647	174
N98	N98 Complications associated with artificial fertilisation	10655	174
N99	N99 Postprocedural disorders of genito-urinary system, not elsewhere classified	10662	175
O00	O00 Ectopic pregnancy	10671	176
O01	O01 Hydatidiform mole	10677	176
O02	O02 Other abnormal products of conception	10681	176
O03	O03 Spontaneous abortion	10686	176
O04	O04 Medical abortion	10697	176
O05	O05 Other abortion	10708	176
O06	O06 Unspecified abortion	10719	176
O07	O07 Failed attempted abortion	10730	176
O08	O08 Complications following abortion and ectopic and molar pregnancy	10741	176
O10	O10 Pre-existing hypertension complicating pregnancy, childbirth and the puerperium	10752	177
O11	O11 Pre-existing hypertensive disorder with superimposed proteinuria	10759	177
O12	O12 Gestational [pregnancy-induced] oedema and proteinuria without hypertension	10760	177
O13	O13 Gestational [pregnancy-induced] hypertension without significant proteinuria	10764	177
O14	O14 Gestational [pregnancy-induced] hypertension with significant proteinuria	10765	177
O15	O15 Eclampsia	10770	177
O16	O16 Unspecified maternal hypertension	10775	177
O20	O20 Haemorrhage in early pregnancy	10776	178
O21	O21 Excessive vomiting in pregnancy	10780	178
O22	O22 Venous complications in pregnancy	10786	178
O23	O23 Infections of genito-urinary tract in pregnancy	10795	178
O24	O24 Diabetes mellitus in pregnancy	10803	178
O25	O25 Malnutrition in pregnancy	10810	178
O26	O26 Maternal care for other conditions predominantly related to pregnancy	10811	178
O28	O28 Abnormal findings on antenatal screening of mother	10822	178
O29	O29 Complications of anaesthesia during pregnancy	10831	178
O30	O30 Multiple gestation	10841	179
O31	O31 Complications specific to multiple gestation	10847	179
O32	O32 Maternal care for known or suspected malpresentation of foetus	10852	179
O33	O33 Maternal care for known or suspected disproportion	10862	179
O34	O34 Maternal care for known or suspected abnormality of pelvic organs	10873	179
O35	O35 Maternal care for known or suspected foetal abnormality and damage	10884	179
O36	O36 Maternal care for other known or suspected foetal problems	10895	179
O40	O40 Polyhydramnios	10906	179
O41	O41 Other disorders of amniotic fluid and membranes	10907	179
O42	O42 Premature rupture of membranes	10912	179
O43	O43 Placental disorders	10917	179
O44	O44 Placenta praevia	10923	179
O45	O45 Premature separation of placenta [abruptio placentae]	10926	179
O46	O46 Antepartum haemorrhage, not elsewhere classified	10930	179
O47	O47 False labour	10934	179
O48	O48 Prolonged pregnancy	10938	179
O60	O60 Preterm delivery	10939	180
O61	O61 Failed induction of labour	10944	180
O62	O62 Abnormalities of forces of labour	10949	180
O63	O63 Long labour	10957	180
O64	O64 Obstructed labour due to malposition and malpresentation of foetus	10962	180
O65	O65 Obstructed labour due to maternal pelvic abnormality	10971	180
O66	O66 Other obstructed labour	10980	180
O67	O67 Labour and delivery complicated by intrapartum haemorrhage, not elsewhere classified	10989	180
O68	O68 Labour and delivery complicated by foetal stress [distress]	10993	180
O69	O69 Labour and delivery complicated by umbilical cord complications	11000	180
O70	O70 Perineal laceration during delivery	11009	180
O71	O71 Other obstetric trauma	11015	180
O72	O72 Postpartum haemorrhage	11026	180
O73	O73 Retained placenta and membranes, without haemorrhage	11031	180
O74	O74 Complications of anaesthesia during labour and delivery	11034	180
O75	O75 Other complications of labour and delivery, not elsewhere classified	11045	180
O80	O80 Single spontaneous delivery	11056	181
O81	O81 Single delivery by forceps and vacuum extractor	11061	181
O82	O82 Single delivery by Caesarean section	11068	181
O83	O83 Other assisted single delivery	11074	181
O84	O84 Multiple delivery	11082	181
O85	O85 Puerperal sepsis	11088	182
O86	O86 Other puerperal infections	11089	182
O87	O87 Venous complications in the puerperium	11096	182
O88	O88 Obstetric embolism	11103	182
O89	O89 Complications of anaesthesia during the puerperium	11109	182
O90	O90 Complications of the puerperium, not elsewhere classified	11119	182
O91	O91 Infections of breast associated with childbirth	11128	182
O92	O92 Other disorders of breast and lactation associated with childbirth	11132	182
O94	O94 Sequelae of complication of pregnancy, childbirth and the puerperium	11141	183
O95	O95 Obstetric death of unspecified cause	11142	183
O96	O96 Death from any obstetric cause occurring more than 42 days but less than one year after delivery	11143	183
O97	O97 Death from sequelae of direct obstetric causes	11147	183
O98	O98 Maternal infectious and parasitic diseases classifiable elsewhere but complicating pregnancy, childbirth and the puerperium	11151	183
O99	O99 Other maternal diseases classifiable elsewhere but complicating pregnancy, childbirth and the puerperium	11162	183
P00	P00 Foetus and newborn affected by maternal conditions that may be unrelated to present pregnancy	11172	184
P01	P01 Foetus and newborn affected by maternal complications of pregnancy	11183	184
P02	P02 Foetus and newborn affected by complications of placenta, cord and membranes	11194	184
P03	P03 Foetus and newborn affected by other complications of labour and delivery	11205	184
P04	P04 Foetus and newborn affected by noxious influences transmitted via placenta or breast milk	11215	184
P05	P05 Slow foetal growth and foetal malnutrition	11225	185
P07	P07 Disorders related to short gestation and low birth weight, not elsewhere classified	11230	185
P08	P08 Disorders related to long gestation and high birth weight	11235	185
P10	P10 Intracranial laceration and haemorrhage due to birth injury	11239	186
P11	P11 Other birth injuries to central nervous system	11247	186
P12	P12 Birth injury to scalp	11255	186
P13	P13 Birth injury to skeleton	11263	186
P14	P14 Birth injury to peripheral nervous system	11271	186
P15	P15 Other birth injuries	11278	186
P20	P20 Intra-uterine hypoxia	11288	187
P21	P21 Birth asphyxia	11292	187
P22	P22 Respiratory distress of newborn	11296	187
P23	P23 Congenital pneumonia	11301	187
P24	P24 Neonatal aspiration syndromes	11311	187
P25	P25 Interstitial emphysema and related conditions originating in the perinatal period	11318	187
P26	P26 Pulmonary haemorrhage originating in the perinatal period	11324	187
P27	P27 Chronic respiratory disease originating in the perinatal period	11329	187
P28	P28 Other respiratory conditions originating in the perinatal period	11334	187
P29	P29 Cardiovascular disorders originating in the perinatal period	11343	187
P35	P35 Congenital viral diseases	11351	188
P36	P36 Bacterial sepsis of newborn	11358	188
P37	P37 Other congenital infectious and parasitic diseases	11367	188
P38	P38 Omphalitis of newborn with or without mild haemorrhage	11376	188
P39	P39 Other infections specific to the perinatal period	11377	188
P50	P50 Foetal blood loss	11385	189
P51	P51 Umbilical haemorrhage of newborn	11394	189
P52	P52 Intracranial nontraumatic haemorrhage of foetus and newborn	11398	189
P53	P53 Haemorrhagic disease of foetus and newborn	11408	189
P54	P54 Other neonatal haemorrhages	11409	189
P55	P55 Haemolytic disease of foetus and newborn	11419	189
P56	P56 Hydrops foetalis due to haemolytic disease	11424	189
P57	P57 Kernicterus	11427	189
P58	P58 Neonatal jaundice due to other excessive haemolysis	11431	189
P59	P59 Neonatal jaundice from other and unspecified causes	11440	189
P60	P60 Disseminated intravascular coagulation of foetus and newborn	11447	189
P61	P61 Other perinatal haematological disorders	11448	189
P70	P70 Transitory disorders of carbohydrate metabolism specific to foetus and newborn	11458	190
P71	P71 Transitory neonatal disorders of calcium and magnesium metabolism	11466	190
P72	P72 Other transitory neonatal endocrine disorders	11474	190
P74	P74 Other transitory neonatal electrolyte and metabolic disturbances	11480	190
P75	P75 Meconium ileus	11489	191
P76	P76 Other intestinal obstruction of newborn	11490	191
P77	P77 Necrotising enterocolitis of foetus and newborn	11496	191
P78	P78 Other perinatal digestive system disorders	11497	191
P80	P80 Hypothermia of newborn	11504	192
P81	P81 Other disturbances of temperature regulation of newborn	11508	192
P83	P83 Other conditions of integument specific to foetus and newborn	11512	192
P90	P90 Convulsions of newborn	11522	193
P91	P91 Other disturbances of cerebral status of newborn	11523	193
P92	P92 Feeding problems of newborn	11534	193
P93	P93 Reactions and intoxications due to drugs administered to foetus and newborn	11543	193
P94	P94 Disorders of muscle tone of newborn	11544	193
P95	P95 Foetal death of unspecified cause	11550	193
P96	P96 Other conditions originating in the perinatal period	11551	193
Q00	Q00 Anencephaly and similar malformations	11560	194
Q01	Q01 Encephalocele	11564	194
Q02	Q02 Microcephaly	11570	194
Q03	Q03 Congenital hydrocephalus	11571	194
Q04	Q04 Other congenital malformations of brain	11576	194
Q05	Q05 Spina bifida	11586	194
Q06	Q06 Other congenital malformations of spinal cord	11597	194
Q07	Q07 Other congenital malformations of nervous system	11605	194
Q10	Q10 Congenital malformations of eyelid, lachrymal apparatus and orbit	11609	195
Q11	Q11 Anophthalmos, microphthalmos and macrophthalmos	11618	195
Q12	Q12 Congenital lens malformations	11623	195
Q13	Q13 Congenital malformations of anterior segment of eye	11631	195
Q14	Q14 Congenital malformations of posterior segment of eye	11640	195
Q15	Q15 Other congenital malformations of eye	11647	195
Q16	Q16 Congenital malformations of ear causing impairment of hearing	11651	195
Q17	Q17 Other congenital malformations of ear	11659	195
Q18	Q18 Other congenital malformations of face and neck	11668	195
Q20	Q20 Congenital malformations of cardiac chambers and connexions	11679	196
Q21	Q21 Congenital malformations of cardiac septa	11689	196
Q22	Q22 Congenital malformations of pulmonary and tricuspid valves	11697	196
Q23	Q23 Congenital malformations of aortic and mitral valves	11707	196
Q24	Q24 Other congenital malformations of heart	11715	196
Q25	Q25 Congenital malformations of great arteries	11725	196
Q26	Q26 Congenital malformations of great veins	11736	196
Q27	Q27 Other congenital malformations of peripheral vascular system	11746	196
Q28	Q28 Other congenital malformations of circulatory system	11754	196
Q30	Q30 Congenital malformations of nose	11761	197
Q31	Q31 Congenital malformations of larynx	11768	197
Q32	Q32 Congenital malformations of trachea and bronchus	11777	197
Q33	Q33 Congenital malformations of lung	11783	197
Q34	Q34 Other congenital malformations of respiratory system	11793	197
Q35	Q35 Cleft palate	11798	198
Q36	Q36 Cleft lip	11809	198
Q37	Q37 Cleft palate with cleft lip	11813	198
Q38	Q38 Other congenital malformations of tongue, mouth and pharynx	11822	199
Q39	Q39 Congenital malformations of oesophagus	11832	199
Q40	Q40 Other congenital malformations of upper alimentary tract	11842	199
Q41	Q41 Congenital absence, atresia and stenosis of small intestine	11849	199
Q42	Q42 Congenital absence, atresia and stenosis of large intestine	11855	199
Q43	Q43 Other congenital malformations of intestine	11862	199
Q44	Q44 Congenital malformations of gallbladder, bile ducts and liver	11873	199
Q45	Q45 Other congenital malformations of digestive system	11882	199
Q50	Q50 Congenital malformations of ovaries, Fallopian tubes and broad ligaments	11889	200
Q51	Q51 Congenital malformations of uterus and cervix	11897	200
Q52	Q52 Other congenital malformations of female genitalia	11908	200
Q53	Q53 Undescended testicle	11919	200
Q54	Q54 Hypospadias	11924	200
Q55	Q55 Other congenital malformations of male genital organs	11932	200
Q56	Q56 Indeterminate sex and pseudohermaphroditism	11942	200
Q60	Q60 Renal agenesis and other reduction defects of kidney	11948	201
Q61	Q61 Cystic kidney disease	11956	201
Q62	Q62 Congenital obstructive defects of renal pelvis and congenital malformations of ureter	11965	201
Q63	Q63 Other congenital malformations of kidney	11975	201
Q64	Q64 Other congenital malformations of urinary system	11982	201
Q65	Q65 Congenital deformities of hip	11993	202
Q66	Q66 Congenital deformities of feet	12003	202
Q67	Q67 Congenital musculoskeletal deformities of head, face, spine and chest	12014	202
Q68	Q68 Other congenital musculoskeletal deformities	12024	202
Q69	Q69 Polydactyly	12032	202
Q70	Q70 Syndactyly	12037	202
Q71	Q71 Reduction defects of upper limb	12044	202
Q72	Q72 Reduction defects of lower limb	12054	202
Q73	Q73 Reduction defects of unspecified limb	12065	202
Q74	Q74 Other congenital malformations of limb(s)	12069	202
Q75	Q75 Other congenital malformations of skull and face bones	12076	202
Q76	Q76 Congenital malformations of spine and bony thorax	12085	202
Q77	Q77 Osteochondrodysplasia with defects of growth of tubular bones and spine	12096	202
Q78	Q78 Other osteochondrodysplasias	12107	202
Q79	Q79 Congenital malformations of musculoskeletal system, not elsewhere classified	12117	202
Q80	Q80 Congenital ichthyosis	12127	203
Q81	Q81 Epidermolysis bullosa	12135	203
Q82	Q82 Other congenital malformations of skin	12141	203
Q83	Q83 Congenital malformations of breast	12150	203
Q84	Q84 Other congenital malformations of integument	12157	203
Q85	Q85 Phakomatoses, not elsewhere classified	12167	203
Q86	Q86 Congenital malformation syndromes due to known exogenous causes, not elsewhere classified	12172	203
Q87	Q87 Other specified congenital malformation syndromes affecting multiple systems	12177	203
Q89	Q89 Other congenital malformations, not elsewhere classified	12185	203
Q90	Q90 Down's syndrome	12194	204
Q91	Q91 Edwards' syndrome and Patau's syndrome	12199	204
Q92	Q92 Other trisomies and partial trisomies of the autosomes, not elsewhere classified	12208	204
Q93	Q93 Monosomies and deletions from the autosomes, not elsewhere classified	12219	204
Q95	Q95 Balanced rearrangements and structural markers, not elsewhere classified	12230	204
Q96	Q96 Turner's syndrome	12239	204
Q97	Q97 Other sex chromosome abnormalities, female phenotype, not elsewhere classified	12247	204
Q98	Q98 Other sex chromosome abnormalities, male phenotype, not elsewhere classified	12254	204
Q99	Q99 Other chromosome abnormalities, not elsewhere classified	12265	204
R00	R00 Abnormalities of heart beat	12271	205
R01	R01 Cardiac murmurs and other cardiac sounds	12276	205
R02	R02 Gangrene, not elsewhere classified	12280	205
R03	R03 Abnormal blood-pressure reading, without diagnosis	12281	205
R04	R04 Haemorrhage from respiratory passages	12284	205
R05	R05 Cough	12290	205
R06	R06 Abnormalities of breathing	12291	205
R07	R07 Pain in throat and chest	12301	205
R09	R09 Other symptoms and signs involving the circulatory and respiratory systems	12307	205
R10	R10 Abdominal and pelvic pain	12313	206
R11	R11 Nausea and vomiting	12319	206
R12	R12 Heartburn	12320	206
R13	R13 Dysphagia	12321	206
R14	R14 Flatulence and related conditions	12322	206
R15	R15 Faecal incontinence	12323	206
R16	R16 Hepatomegaly and splenomegaly, not elsewhere classified	12324	206
R17	R17 Unspecified jaundice	12328	206
R18	R18 Ascites	12329	206
R19	R19 Other symptoms and signs involving the digestive system and abdomen	12330	206
R20	R20 Disturbances of skin sensation	12339	207
R21	R21 Rash and other nonspecific skin eruption	12345	207
R22	R22 Localised swelling, mass and lump of skin and subcutaneous tissue	12346	207
R23	R23 Other skin changes	12354	207
R25	R25 Abnormal involuntary movements	12361	208
R26	R26 Abnormalities of gait and mobility	12367	208
R27	R27 Other lack of coordination	12373	208
R29	R29 Other symptoms and signs involving the nervous and musculoskeletal systems	12376	208
R30	R30 Pain associated with micturition	12384	209
R31	R31 Unspecified haematuria	12388	209
R32	R32 Unspecified urinary incontinence	12389	209
R33	R33 Retention of urine	12390	209
R34	R34 Anuria and oliguria	12391	209
R35	R35 Polyuria	12392	209
R36	R36 Urethral discharge	12393	209
R39	R39 Other symptoms and signs involving the urinary system	12394	209
R40	R40 Somnolence, stupor and coma	12399	210
R41	R41 Other symptoms and signs involving cognitive functions and awareness	12403	210
R42	R42 Dizziness and giddiness	12409	210
R43	R43 Disturbances of smell and taste	12410	210
R44	R44 Other symptoms and signs involving general sensations and perceptions	12415	210
R45	R45 Symptoms and signs involving emotional state	12421	210
R46	R46 Symptoms and signs involving appearance and behaviour	12431	210
R47	R47 Speech disturbances, not elsewhere classified	12441	211
R48	R48 Dyslexia and other symbolic dysfunctions, not elsewhere classified	12445	211
R49	R49 Voice disturbances	12450	211
R50	R50 Fever of unknown origin	12455	212
R51	R51 Headache	12461	212
R52	R52 Pain, not elsewhere classified	12462	212
R53	R53 Malaise and fatigue	12467	212
R54	R54 Senility	12468	212
R55	R55 Syncope and collapse	12469	212
R56	R56 Convulsions, not elsewhere classified	12470	212
R57	R57 Shock, not elsewhere classified	12473	212
R58	R58 Haemorrhage, not elsewhere classified	12479	212
R59	R59 Enlarged lymph nodes	12480	212
R60	R60 Oedema, not elsewhere classified	12484	212
R61	R61 Hyperhidrosis	12488	212
R62	R62 Lack of expected normal physiological development	12492	212
R63	R63 Symptoms and signs concerning food and fluid intake	12496	212
R64	R64 Cachexia	12505	212
R65	R65 Systemic Inflammatory Response Syndrome [SIRS]	12506	212
R68	R68 Other general symptoms and signs	12512	212
R69	R69 Unknown and unspecified causes of morbidity	12518	212
R70	R70 Elevated erythrocyte sedimentation rate and abnormality of plasma viscosity	12519	213
R71	R71 Abnormality of red blood cells	12522	213
R72	R72 Abnormality of white blood cells, not elsewhere classified	12523	213
R73	R73 Elevated blood glucose level	12524	213
R74	R74 Abnormal serum enzyme levels	12527	213
R75	R75 Laboratory evidence of human immunodeficiency virus [HIV]	12531	213
R76	R76 Other abnormal immunological findings in serum	12532	213
R77	R77 Other abnormalities of plasma proteins	12538	213
R78	R78 Findings of drugs and other substances, not normally found in blood	12544	213
R79	R79 Other abnormal findings of blood chemistry	12555	213
R80	R80 Isolated proteinuria	12559	214
R81	R81 Glycosuria	12560	214
R82	R82 Other abnormal findings in urine	12561	214
R83	R83 Abnormal findings in cerebrospinal fluid	12572	215
R84	R84 Abnormal findings in specimens from respiratory organs and thorax	12583	215
R85	R85 Abnormal findings in specimens from digestive organs and abdominal cavity	12594	215
R86	R86 Abnormal findings in specimens from male genital organs	12605	215
R87	R87 Abnormal findings in specimens from female genital organs	12616	215
R89	R89 Abnormal findings in specimens from other organs, systems and tissues	12627	215
R90	R90 Abnormal findings on diagnostic imaging of central nervous system	12638	216
R91	R91 Abnormal findings on diagnostic imaging of lung	12641	216
R92	R92 Abnormal findings on diagnostic imaging of breast	12642	216
R93	R93 Abnormal findings on diagnostic imaging of other body structures	12643	216
R94	R94 Abnormal results of function studies	12653	216
R95	R95 Sudden infant death syndrome	12663	217
R96	R96 Other sudden death, cause unknown	12666	217
R98	R98 Unattended death	12669	217
R99	R99 Other ill-defined and unspecified causes of mortality	12670	217
S00	S00 Superficial injury of head	12671	218
S01	S01 Open wound of head	12681	218
S02	S02 Fracture of skull and facial bones	12691	218
S03	S03 Dislocation, sprain and strain of joints and ligaments of head	12722	218
S04	S04 Injury of cranial nerves	12729	218
S05	S05 Injury of eye and orbit	12740	218
S06	S06 Intracranial injury	12751	218
S07	S07 Crushing injury of head	12782	218
S08	S08 Traumatic amputation of part of head	12787	218
S09	S09 Other and unspecified injuries of head	12792	218
S10	S10 Superficial injury of neck	12799	219
S11	S11 Open wound of neck	12805	219
S12	S12 Fracture of neck	12812	219
S13	S13 Dislocation, sprain and strain of joints and ligaments at neck level	12831	219
S14	S14 Injury of nerves and spinal cord at neck level	12839	219
S15	S15 Injury of blood vessels at neck level	12847	219
S16	S16 Injury of muscle and tendon at neck level	12855	219
S17	S17 Crushing injury of neck	12856	219
S18	S18 Traumatic amputation at neck level	12860	219
S19	S19 Other and unspecified injuries of neck	12861	219
S20	S20 Superficial injury of thorax	12865	220
S21	S21 Open wound of thorax	12873	220
S22	S22 Fracture of rib(s), sternum and thoracic spine	12880	220
S23	S23 Dislocation, sprain and strain of joints and ligaments of thorax	12905	220
S24	S24 Injury of nerves and spinal cord at thorax level	12912	220
S25	S25 Injury of blood vessels of thorax	12920	220
S26	S26 Injury of heart	12930	220
S27	S27 Injury of other and unspecified intrathoracic organs	12940	220
S28	S28 Crushing injury of thorax and traumatic amputation of part of thorax	12971	220
S29	S29 Other and unspecified injuries of thorax	12974	220
S30	S30 Superficial injury of abdomen, lower back and pelvis	12979	221
S31	S31 Open wound of abdomen, lower back and pelvis	12986	221
S32	S32 Fracture of lumbar spine and pelvis	12995	221
S33	S33 Dislocation, sprain and strain of joints and ligaments of lumbar spine and pelvis	13020	221
S34	S34 Injury of nerves and lumbar spinal cord at abdomen, lower back and pelvis level	13029	221
S35	S35 Injury of blood vessels at abdomen, lower back and pelvis level	13038	221
S36	S36 Injury of intra-abdominal organs	13048	221
S37	S37 Injury of urinary and pelvic organs	13079	221
S38	S38 Crushing injury and traumatic amputation of part of abdomen, lower back and pelvis	13110	221
S39	S39 Other and unspecified injuries of abdomen, lower back and pelvis	13115	221
S40	S40 Superficial injury of shoulder and upper arm	13121	222
S41	S41 Open wound of shoulder and upper arm	13126	222
S42	S42 Fracture of shoulder and upper arm	13131	222
S43	S43 Dislocation, sprain and strain of joints and ligaments of shoulder girdle	13156	222
S44	S44 Injury of nerves at shoulder and upper arm level	13165	222
S45	S45 Injury of blood vessels at shoulder and upper arm level	13175	222
S46	S46 Injury of muscle and tendon at shoulder and upper arm level	13183	222
S47	S47 Crushing injury of shoulder and upper arm	13191	222
S48	S48 Traumatic amputation of shoulder and upper arm	13192	222
S49	S49 Other and unspecified injuries of shoulder and upper arm	13196	222
S50	S50 Superficial injury of forearm	13200	223
S51	S51 Open wound of forearm	13206	223
S52	S52 Fracture of forearm	13211	223
S53	S53 Dislocation, sprain and strain of joints and ligaments of elbow	13242	223
S54	S54 Injury of nerves at forearm level	13250	223
S55	S55 Injury of blood vessels at forearm level	13259	223
S56	S56 Injury of muscle and tendon at forearm level	13266	223
S57	S57 Crushing injury of forearm	13276	223
S58	S58 Traumatic amputation of forearm	13281	223
S59	S59 Other and unspecified injuries of forearm	13285	223
S60	S60 Superficial injury of wrist and hand	13289	224
S61	S61 Open wound of wrist and hand	13296	224
S62	S62 Fracture at wrist and hand level	13302	224
S63	S63 Dislocation, sprain and strain of joints and ligaments at wrist and hand level	13330	224
S64	S64 Injury of nerves at wrist and hand level	13340	224
S65	S65 Injury of blood vessels at wrist and hand level	13349	224
S66	S66 Injury of muscle and tendon at wrist and hand level	13359	224
S67	S67 Crushing injury of wrist and hand	13370	224
S68	S68 Traumatic amputation of wrist and hand	13373	224
S69	S69 Other and unspecified injuries of wrist and hand	13381	224
S70	S70 Superficial injury of hip and thigh	13385	225
S71	S71 Open wound of hip and thigh	13391	225
S72	S72 Fracture of femur	13396	225
S73	S73 Dislocation, sprain and strain of joint and ligaments of hip	13421	225
S74	S74 Injury of nerves at hip and thigh level	13424	225
S75	S75 Injury of blood vessels at hip and thigh level	13431	225
S76	S76 Injury of muscle and tendon at hip and thigh level	13438	225
S77	S77 Crushing injury of hip and thigh	13446	225
S78	S78 Traumatic amputation of hip and thigh	13450	225
S79	S79 Other and unspecified injuries of hip and thigh	13454	225
S80	S80 Superficial injury of lower leg	13458	226
S81	S81 Open wound of lower leg	13464	226
S82	S82 Fracture of lower leg, including ankle	13469	226
S83	S83 Dislocation, sprain and strain of joints and ligaments of knee	13501	226
S84	S84 Injury of nerves at lower leg level	13510	226
S85	S85 Injury of blood vessels at lower leg level	13517	226
S86	S86 Injury of muscle and tendon at lower leg level	13527	226
S87	S87 Crushing injury of lower leg	13536	226
S88	S88 Traumatic amputation of lower leg	13539	226
S89	S89 Other and unspecified injuries of lower leg	13543	226
S90	S90 Superficial injury of ankle and foot	13549	227
S91	S91 Open wound of ankle and foot	13557	227
S92	S92 Fracture of foot, except ankle	13563	227
S93	S93 Dislocation, sprain and strain of joints and ligaments at ankle and foot level	13588	227
S94	S94 Injury of nerves at ankle and foot level	13597	227
S95	S95 Injury of blood vessels at ankle and foot level	13605	227
S96	S96 Injury of muscle and tendon at ankle and foot level	13612	227
S97	S97 Crushing injury of ankle and foot	13619	227
S98	S98 Traumatic amputation of ankle and foot	13623	227
S99	S99 Other and unspecified injuries of ankle and foot	13629	227
T00	T00 Superficial injuries involving multiple body regions	13633	228
T01	T01 Open wounds involving multiple body regions	13641	228
T02	T02 Fractures involving multiple body regions	13649	228
T03	T03 Dislocations, sprains and strains involving multiple body regions	13680	228
T04	T04 Crushing injuries involving multiple body regions	13688	228
T05	T05 Traumatic amputations involving multiple body regions	13697	228
T06	T06 Other injuries involving multiple body regions, not elsewhere classified	13707	228
T07	T07 Unspecified multiple injuries	13715	228
T08	T08 Fracture of spine, level unspecified	13716	229
T09	T09 Other injuries of spine and trunk, level unspecified	13719	229
T10	T10 Fracture of upper limb, level unspecified	13729	229
T11	T11 Other injuries of upper limb, level unspecified	13732	229
T12	T12 Fracture of lower limb, level unspecified	13742	229
T13	T13 Other injuries of lower limb, level unspecified	13745	229
T14	T14 Injury of unspecified body region	13755	229
T15	T15 Foreign body on external eye	13768	230
T16	T16 Foreign body in ear	13773	230
T17	T17 Foreign body in respiratory tract	13774	230
T18	T18 Foreign body in alimentary tract	13783	230
T19	T19 Foreign body in genito-urinary tract	13792	230
T20	T20 Burn and corrosion of head and neck	13799	231
T21	T21 Burn and corrosion of trunk	13808	231
T22	T22 Burn and corrosion of shoulder and upper limb, except wrist and hand	13817	231
T23	T23 Burn and corrosion of wrist and hand	13826	231
T24	T24 Burn and corrosion of hip and lower limb, except ankle and foot	13835	231
T25	T25 Burn and corrosion of ankle and foot	13844	231
T26	T26 Burn and corrosion confined to eye and adnexa	13853	232
T27	T27 Burn and corrosion of respiratory tract	13864	232
T28	T28 Burn and corrosion of other internal organs	13873	232
T29	T29 Burns and corrosions of multiple body regions	13884	233
T30	T30 Burn and corrosion, body region unspecified	13893	233
T31	T31 Burns classified according to extent of body surface involved	13902	233
T32	T32 Corrosions classified according to extent of body surface involved	13913	233
T33	T33 Superficial frostbite	13924	234
T34	T34 Frostbite with tissue necrosis	13935	234
T35	T35 Frostbite involving multiple body regions and unspecified frostbite	13946	234
T36	T36 Poisoning by systemic antibiotics	13955	235
T37	T37 Poisoning by other systemic anti-infectives and antiparasitics	13966	235
T38	T38 Poisoning by hormones and their synthetic substitutes and antagonists, not elsewhere classified	13975	235
T39	T39 Poisoning by nonopioid analgesics, antipyretics and antirheumatics	13986	235
T40	T40 Poisoning by narcotics and psychodysleptics [hallucinogens]	13994	235
T41	T41 Poisoning by anaesthetics and therapeutic gases	14005	235
T42	T42 Poisoning by antiepileptic, sedative-hypnotic and anti-Parkinsonism drugs	14012	235
T43	T43 Poisoning by psychotropic drugs, not elsewhere classified	14022	235
T44	T44 Poisoning by drugs primarily affecting the autonomic nervous system	14032	235
T45	T45 Poisoning by primarily systemic and haematological agents, not elsewhere classified	14043	235
T46	T46 Poisoning by agents primarily affecting the cardiovascular system	14054	235
T47	T47 Poisoning by agents primarily affecting gastro-intestinal system	14065	235
T48	T48 Poisoning by agents primarily acting on smooth and skeletal muscles and the respiratory system	14076	235
T49	T49 Poisoning by topical agents primarily affecting skin and mucous membrane and by ophthalmological, otorhinolarygological and dental drugs	14085	235
T50	T50 Poisoning by diuretics and other and unspecified drugs, medicaments and biological substances	14096	235
T51	T51 Toxic effect of alcohol	14107	236
T52	T52 Toxic effect of organic solvents	14114	236
T53	T53 Toxic effect of halogen derivatives of aliphatic and aromatic hydrocarbone	14122	236
T54	T54 Toxic effect of corrosive substances	14132	236
T55	T55 Toxic effect of soaps and detergents	14138	236
T56	T56 Toxic effect of metals	14139	236
T57	T57 Toxic effect of other inorganic substances	14150	236
T58	T58 Toxic effect of carbon monoxide	14157	236
T59	T59 Toxic effect of other gases, fumes and vapours	14158	236
T60	T60 Toxic effect of pesticides	14169	236
T61	T61 Toxic effect of noxious substances eaten as seafood	14177	236
T62	T62 Toxic effect of other noxious substances eaten as food	14183	236
T63	T63 Toxic effect of contact with venomous animals	14189	236
T64	T64 Toxic effect of aflatoxin and other mycotoxin food contaminants	14199	236
T65	T65 Toxic effect of other and unspecified substances	14200	236
T66	T66 Unspecified effects of radiation	14210	237
T67	T67 Effects of heat and light	14211	237
T68	T68 Hypothermia	14222	237
T69	T69 Other effects of reduced temperature	14223	237
T70	T70 Effects of air pressure and water pressure	14228	237
T71	T71 Asphyxiation	14236	237
T73	T73 Effects of other deprivation	14237	237
T74	T74 Maltreatment syndromes	14244	237
T75	T75 Effects of other external causes	14251	237
T78	T78 Adverse effects, not elsewhere classified	14258	237
T79	T79 Certain early complications of trauma, not elsewhere classified	14266	238
T80	T80 Complications following infusion, transfusion and therapeutic injection	14277	239
T81	T81 Complications of procedures, not elsewhere classified	14287	239
T82	T82 Complications of cardiac and vascular prosthetic devices, implants and grafts	14298	239
T83	T83 Complications of genito-urinary prosthetic devices, implants and grafts	14309	239
T84	T84 Complications of internal orthopaedic prosthetic devices, implants and grafts	14319	239
T85	T85 Complications of other internal prosthetic devices, implants and grafts	14330	239
T86	T86 Failure and rejection of transplanted organs and tissues	14341	239
T87	T87 Complications peculiar to reattachment and amputation	14349	239
T88	T88 Other complications of surgical and medical care, not elsewhere classified	14357	239
T90	T90 Sequelae of injuries of head	14368	240
T91	T91 Sequelae of injuries of neck and trunk	14377	240
T92	T92 Sequelae of injuries of upper limb	14386	240
T93	T93 Sequelae of injuries of lower limb	14396	240
T94	T94 Sequelae of injuries involving multiple and unspecified body regions	14406	240
T95	T95 Sequelae of burns, corrosions and frostbite	14409	240
T96	T96 Sequelae of poisoning by drugs, medicaments and biological substances	14417	240
T97	T97 Sequelae of toxic effects of substances chiefly nonmedicinal as to source	14418	240
T98	T98 Sequelae of other and unspecified effects of external causes	14419	240
U04	U04 Severe acute respiratory syndrome [SARS]	14424	284
U06	U06 Emergency use of U06	14426	284
U07	U07 Emergency use of U07	14437	284
U50	U50 Level of care administered to neonates	14448	284
U51	U51 Admission status on psychiatric patients	14454	284
U52	U52 First in a series of a regular day/night admissions	14458	284
U80	U80 Agent resistant to penicillin and related antibiotics	14459	284
U81	U81 Agent resistant to vancomycin and related antibiotics	14463	284
U82	U82 Resistance to betalactam antibiotics	14466	285
U83	U83 Resistance to other antibiotics	14472	285
U84	U84 Resistance to other antimicrobial drugs	14479	285
U85	U85 Resistance to antineoplastic drugs	14487	285
U88	U88 Agent resistant to multiple antibiotics	14488	285
U89	U89 Agent resistant to other and unspecified antibiotics	14489	285
V01	V01 Pedestrian injured in collision with pedal cycle	14492	241
V02	V02 Pedestrian injured in collision with two- or three-wheeled motor vehicle	14496	241
V03	V03 Pedestrian injured in collision with car, pick-up truck or van	14500	241
V04	V04 Pedestrian injured in collision with heavy transport vehicle or bus	14508	241
V05	V05 Pedestrian injured in collision with railway train or railway vehicle	14512	241
V06	V06 Pedestrian injured in collision with other nonmotor vehicle	14517	241
V09	V09 Pedestrian injured in other and unspecified transport accidents	14522	241
V10	V10 Pedal cyclist injured in collision with pedestrian or animal	14528	242
V11	V11 Pedal cyclist injured in collision with other pedal cycle	14536	242
V12	V12 Pedal cyclist injured in collision with two- or three-wheeled motor vehicle	14544	242
V13	V13 Pedal cyclist injured in collision with car, pick-up truck or van	14553	242
V14	V14 Pedal cyclist injured in collision with heavy transport vehicle or bus	14564	242
V15	V15 Pedal cyclist injured in collision with railway train or railway vehicle	14572	242
V16	V16 Pedal cyclist injured in collision with other nonmotor vehicle	14580	242
V17	V17 Pedal cyclist injured in collision with fixed or stationary object	14588	242
V18	V18 Pedal cyclist injured in noncollision transport accident	14596	242
V19	V19 Pedal cyclist injured in other and unspecified transport accidents	14606	242
V20	V20 Motorcycle rider injured in collision with pedestrian or animal	14619	243
V21	V21 Motorcycle rider injured in collision with pedal cycle	14627	243
V22	V22 Motorcycle rider injured in collision with two- or three-wheeled motor vehicle	14635	243
V23	V23 Motorcycle rider injured in collision with car, pick-up truck or van	14643	243
V24	V24 Motorcycle rider injured in collision with heavy transport vehicle or bus	14652	243
V25	V25 Motorcycle rider injured in collision with railway train or railway vehicle	14660	243
V26	V26 Motorcycle rider injured in collision with other nonmotor vehicle	14668	243
V27	V27 Motorcycle rider injured in collision with fixed or stationary object	14676	243
V28	V28 Motorcycle rider injured in noncollision transport accident	14685	243
V29	V29 Motorcycle rider injured in other and unspecified transport accidents	14695	243
V30	V30 Occupant of three-wheeled motor vehicle injured in collision with pedestrian or animal	14708	244
V31	V31 Occupant of three-wheeled motor vehicle injured in collision with pedal cycle	14718	244
V32	V32 Occupant of three-wheeled motor vehicle injured in collision with two- or three-wheeled motor vehicle	14728	244
V33	V33 Occupant of three-wheeled motor vehicle injured in collision with car, pick-up truck or van	14738	244
V34	V34 Occupant of three-wheeled motor vehicle injured in collision with heavy transport vehicle or bus	14748	244
V35	V35 Occupant of three-wheeled motor vehicle injured in collision with railway train or railway vehicle	14758	244
V36	V36 Occupant of three-wheeled motor vehicle injured in collision with other nonmotor vehicle	14768	244
V37	V37 Occupant of three-wheeled motor vehicle injured in collision with fixed or stationary object	14778	244
V38	V38 Occupant of three-wheeled motor vehicle injured in noncollision transport accident	14788	244
V39	V39 Occupant of three-wheeled motor vehicle injured in other and unspecified transport accidents	14798	244
V40	V40 Car occupant injured in collision with pedestrian or animal	14808	245
V41	V41 Car occupant injured in collision with pedal cycle	14818	245
V42	V42 Car occupant injured in collision with two- or three-wheeled motor vehicle	14828	245
V43	V43 Car occupant injured in collision with car, pick-up truck or van	14839	245
V44	V44 Car occupant injured in collision with heavy transport vehicle or bus	14852	245
V45	V45 Car occupant injured in collision with railway train or railway vehicle	14863	245
V46	V46 Car occupant injured in collision with other nonmotor vehicle	14873	245
V47	V47 Car occupant injured in collision with fixed or stationary object	14883	245
V48	V48 Car occupant injured in noncollision transport accident	14897	245
V49	V49 Car occupant injured in other and unspecified transport accidents	14908	245
V50	V50 Occupant of pick-up truck or van injured in collision with pedestrian or animal	14919	246
V51	V51 Occupant of pick-up truck or van injured in collision with pedal cycle	14929	246
V52	V52 Occupant of pick-up truck or van injured in collision with two- or three-wheeled motor vehicle	14939	246
V53	V53 Occupant of pick-up truck or van injured in collision with car, pick-up truck or van	14949	246
V54	V54 Occupant of pick-up truck or van injured in collision with heavy transport vehicle or bus	14959	246
V55	V55 Occupant of pick-up truck or van injured in collision with railway train or railway vehicle	14969	246
V56	V56 Occupant of pick-up truck or van injured in collision with other nonmotor vehicle	14979	246
V57	V57 Occupant of pick-up truck or van injured in collision with fixed or stationary object	14989	246
V58	V58 Occupant of pick-up truck or van injured in noncollision transport accident	14999	246
V59	V59 Occupant of pick-up truck or van injured in other and unspecified transport accidents	15009	246
V60	V60 Occupant of heavy transport vehicle injured in collision with pedestrian or animal	15019	247
V61	V61 Occupant of heavy transport vehicle injured in collision with pedal cycle	15029	247
V62	V62 Occupant of heavy transport vehicle injured in collision with two- or three-wheeled motor vehicle	15039	247
V63	V63 Occupant of heavy transport vehicle injured in collision with car, pick-up truck or van	15049	247
V64	V64 Occupant of heavy transport vehicle injured in collision with heavy transport vehicle or bus	15059	247
V65	V65 Occupant of heavy transport vehicle injured in collision with railway train or railway vehicle	15069	247
V66	V66 Occupant of heavy transport vehicle injured in collision with other nonmotor vehicle	15079	247
V67	V67 Occupant of heavy transport vehicle injured in collision with fixed or stationary object	15089	247
V68	V68 Occupant of heavy transport vehicle injured in noncollision transport accident	15099	247
V69	V69 Occupant of heavy transport vehicle injured in other and unspecified transport accidents	15109	247
V70	V70 Bus occupant injured in collision with pedestrian or animal	15119	248
V71	V71 Bus occupant injured in collision with pedal cycle	15129	248
V72	V72 Bus occupant injured in collision with two- or three-wheeled motor vehicle	15139	248
V73	V73 Bus occupant injured in collision with car, pick-up truck or van	15149	248
V74	V74 Bus occupant injured in collision with heavy transport vehicle or bus	15159	248
V75	V75 Bus occupant injured in collision with railway train or railway vehicle	15169	248
V76	V76 Bus occupant injured in collision with other nonmotor vehicle	15179	248
V77	V77 Bus occupant injured in collision with fixed or stationary object	15189	248
V78	V78 Bus occupant injured in noncollision transport accident	15199	248
V79	V79 Bus occupant injured in other and unspecified transport accidents	15210	248
V80	V80 Animal-rider or occupant of animal-drawn vehicle injured in transport accident	15221	249
V81	V81 Occupant of railway train or railway vehicle injured in transport accident	15235	249
V82	V82 Occupant of streetcar injured in transport accident	15246	249
V83	V83 Occupant of special vehicle mainly used on industrial premises injured in transport accident	15257	249
V84	V84 Occupant of special vehicle mainly used in agriculture injured in transport accident	15268	249
V85	V85 Occupant of special construction vehicle injured in transport accident	15278	249
V86	V86 Occupant of special all-terrain or other motor vehicle designed primarily for off-road use, injured in transport accident	15289	249
V87	V87 Traffic accident of specified type but victim's mode of transport unknown	15299	249
V88	V88 Nontraffic accident of specified type but victim's mode of transport unknown	15310	249
V89	V89 Motor- or nonmotor-vehicle accident, type of vehicle unspecified	15321	249
V90	V90 Accident to watercraft causing drowning and submersion	15327	250
V91	V91 Accident to watercraft causing other injury	15338	250
V92	V92 Water-transport-related drowning and submersion without accident to watercraft	15349	250
V93	V93 Accident on board watercraft without accident to watercraft, not causing drowning and submersion	15360	250
V94	V94 Other and unspecified water transport accidents	15372	250
V95	V95 Accident to powered aircraft causing injury to occupant	15383	251
V96	V96 Accident to nonpowered aircraft causing injury to occupant	15391	251
V97	V97 Other specified air transport accidents	15397	251
V98	V98 Other specified transport accidents	15403	252
V99	V99 Unspecified transport accident	15404	252
W00	W00 Fall on same level involving ice and snow	15405	253
W01	W01 Fall on same level from slipping, tripping and stumbling	15420	253
W02	W02 Fall involving ice-skates, skis, roller-skates or skateboards	15448	253
W03	W03 Other fall on same level due to collision with, or pushing by, another person	15462	253
W04	W04 Fall while being carried or supported by other persons	15475	253
W05	W05 Fall involving wheelchair	15486	253
W06	W06 Fall involving bed	15497	253
W07	W07 Fall involving chair	15509	253
W08	W08 Fall involving other furniture	15521	253
W09	W09 Fall involving playground equipment	15532	253
W10	W10 Fall on and from stairs and steps	15543	253
W11	W11 Fall on and from ladder	15561	253
W12	W12 Fall on and from scaffolding	15576	253
W13	W13 Fall from, out of or through building or structure	15590	253
W14	W14 Fall from tree	15603	253
W15	W15 Fall from cliff	15614	253
W16	W16 Diving or jumping into water causing injury other than drowning or submersion	15625	253
W17	W17 Other fall from one level to another	15636	253
W18	W18 Other fall on same level	15650	253
W19	W19 Unspecified fall	15669	253
W20	W20 Struck by thrown, projected or falling object	15684	254
W21	W21 Striking against or struck by sports equipment	15701	254
W22	W22 Striking against or struck by other objects	15713	254
W23	W23 Caught, crushed, jammed or pinched in or between objects	15729	254
W24	W24 Contact with lifting and transmission devices, not elsewhere classified	15748	254
W25	W25 Contact with sharp glass	15760	254
W26	W26 Contact with knife, sword or dagger	15776	254
W27	W27 Contact with nonpowered hand tool	15792	254
W28	W28 Contact with powered lawn mower	15807	254
W29	W29 Contact with other powered hand tools and household machinery	15820	254
W30	W30 Contact with agricultural machinery	15834	254
W31	W31 Contact with other and unspecified machinery	15845	254
W32	W32 Handgun discharge	15862	254
W33	W33 Rifle, shotgun and larger firearm discharge	15873	254
W34	W34 Discharge from other and unspecified firearms	15884	254
W35	W35 Explosion and rupture of boiler	15896	254
W36	W36 Explosion and rupture of gas cylinder	15907	254
W37	W37 Explosion and rupture of pressurised tyre, pipe or hose	15918	254
W38	W38 Explosion and rupture of other specified pressurised devices	15929	254
W39	W39 Discharge of firework	15940	254
W40	W40 Explosion of other materials	15951	254
W41	W41 Exposure to high-pressure jet	15962	254
W42	W42 Exposure to noise	15973	254
W43	W43 Exposure to vibration	15984	254
W44	W44 Foreign body entering into or through eye or natural orifice	15995	254
W45	W45 Foreign body or object entering through skin	16008	254
W46	W46 Contact with hypodermic needle	16022	254
W49	W49 Exposure to other and unspecified inanimate mechanical forces	16033	254
W50	W50 Hit, struck, kicked, twisted, bitten or scratched by another person	16044	255
W51	W51 Striking against or bumped into by another person	16056	255
W52	W52 Crushed, pushed and stepped on by crowd or human stampede	16070	255
W53	W53 Bitten by rat	16081	255
W54	W54 Bitten or struck by dog	16092	255
W55	W55 Bitten or struck by other mammals	16111	255
W56	W56 Contact with marine animal	16124	255
W57	W57 Bitten or stung by non-venomous insect and other non-venomous arthropods	16135	255
W58	W58 Bitten or struck by crocodile or alligator	16147	255
W59	W59 Bitten or crushed by other reptiles	16158	255
W60	W60 Contact with plant thorns and spines and sharp leaves	16169	255
W64	W64 Exposure to other and unspecified animate mechanical forces	16180	255
W65	W65 Drowning and submersion while in bath-tub	16191	256
W66	W66 Drowning and submersion following fall into bath-tub	16202	256
W67	W67 Drowning and submersion while in swimming-pool	16213	256
W68	W68 Drowning and submersion following fall into swimming-pool	16224	256
W69	W69 Drowning and submersion while in natural water	16235	256
W70	W70 Drowning and submersion following fall into natural water	16246	256
W73	W73 Other specified drowning and submersion	16258	256
W74	W74 Unspecified drowning and submersion	16270	256
W75	W75 Accidental suffocation and strangulation in bed	16281	257
W76	W76 Other accidental hanging and strangulation	16292	257
W77	W77 Threat to breathing due to cave-in, falling earth and other substances	16303	257
W78	W78 Inhalation of gastric contents	16314	257
W79	W79 Inhalation and ingestion of food causing obstruction of respiratory tract	16325	257
W80	W80 Inhalation and ingestion of other objects causing obstruction of respiratory tract	16340	257
W81	W81 Confined to or trapped in a low-oxygen environment	16351	257
W83	W83 Other specified threats to breathing	16362	257
W84	W84 Unspecified threat to breathing	16373	257
W85	W85 Exposure to electric transmission lines	16384	258
W86	W86 Exposure to other specified electric current	16396	258
W87	W87 Exposure to unspecified electric current	16408	258
W88	W88 Exposure to ionising radiation	16420	258
W89	W89 Exposure to man-made visible and ultraviolet light	16431	258
W90	W90 Exposure to other nonionising radiation	16442	258
W91	W91 Exposure to unspecified type of radiation	16453	258
W92	W92 Exposure to excessive heat of man-made origin	16464	258
W93	W93 Exposure to excessive cold of man-made origin	16475	258
W94	W94 Exposure to high and low air pressure and changes in air pressure	16486	258
W99	W99 Exposure to other and unspecified man-made environmental factors	16497	258
X00	X00 Exposure to uncontrolled fire in building or structure	16509	259
X01	X01 Exposure to uncontrolled fire, not in building or structure	16520	259
X02	X02 Exposure to controlled fire in building or structure	16531	259
X03	X03 Exposure to controlled fire, not in building or structure	16542	259
X04	X04 Exposure to ignition of highly flammable material	16553	259
X05	X05 Exposure to ignition or melting of nightwear	16566	259
X06	X06 Exposure to ignition or melting of other clothing and apparel	16577	259
X08	X08 Exposure to other specified smoke, fire and flames	16588	259
X09	X09 Exposure to unspecified smoke, fire and flames	16599	259
X10	X10 Contact with hot drinks, food, fats and cooking oils	16611	260
X11	X11 Contact with hot tap-water	16622	260
X12	X12 Contact with other hot fluids	16633	260
X13	X13 Contact with steam and hot vapours	16646	260
X14	X14 Contact with hot air and gases	16657	260
X15	X15 Contact with hot household appliances	16668	260
X16	X16 Contact with hot heating appliances, radiators and pipes	16680	260
X17	X17 Contact with hot engines, machinery and tools	16691	260
X18	X18 Contact with other hot metals	16702	260
X19	X19 Contact with other and unspecified heat and hot substances	16714	260
X20	X20 Contact with venomous snakes and lizards	16726	261
X21	X21 Contact with venomous spiders	16737	261
X22	X22 Contact with scorpions	16748	261
X23	X23 Contact with hornets, wasps and bees	16759	261
X24	X24 Contact with centipedes and venomous millipedes (tropical)	16770	261
X25	X25 Contact with other specified venomous arthropods	16781	261
X26	X26 Contact with venomous marine animals and plants	16792	261
X27	X27 Contact with other specified venomous animals	16803	261
X28	X28 Contact with other specified venomous plants	16814	261
X29	X29 Contact with unspecified venomous animal or plant	16825	261
X30	X30 Exposure to excessive natural heat	16836	262
X31	X31 Exposure to excessive natural cold	16847	262
X32	X32 Exposure to sunlight	16858	262
X33	X33 Victim of lightning	16869	262
X34	X34 Victim of earthquake	16880	262
X35	X35 Victim of volcanic eruption	16891	262
X36	X36 Victim of avalanche, landslide and other earth movements	16902	262
X37	X37 Victim of cataclysmic storm	16913	262
X38	X38 Victim of flood	16924	262
X39	X39 Exposure to other and unspecified forces of nature	16935	262
X40	X40 Accidental poisoning by and exposure to nonopioid analgesics, antipyretics and antirheumatics	16947	263
X41	X41 Accidental poisoning by and exposure to antiepileptic, sedative-hypnotic, anti-Parkinsonism and psychotropic drugs, not elsewhere classified	16960	263
X42	X42 Accidental poisoning by and exposure to narcotics and psychodysleptics [hallucinogens], not elsewhere classified	16972	263
X43	X43 Accidental poisoning by and exposure to other drugs acting on the autonomic nervous system	16986	263
X44	X44 Accidental poisoning by and exposure to other and unspecified drugs, medicaments and biological substances	16998	263
X45	X45 Accidental poisoning by and exposure to alcohol	17012	263
X46	X46 Accidental poisoning by and exposure to organic solvents and halogenated hydrocarbons and their vapours	17024	263
X47	X47 Accidental poisoning by and exposure to other gases and vapours	17036	263
X48	X48 Accidental poisoning by and exposure to pesticides	17047	263
X49	X49 Accidental poisoning by and exposure to other and unspecified chemicals and noxious substances	17058	263
X50	X50 Overexertion and strenuous or repetitive movements	17071	264
X51	X51 Travel and motion	17090	264
X52	X52 Prolonged stay in weightless environment	17101	264
X53	X53 Lack of food	17112	264
X54	X54 Lack of water	17123	264
X57	X57 Unspecified privation	17134	264
X58	X58 Exposure to other specified factors	17145	265
X59	X59 Exposure to unspecified factor	17158	265
X60	X60 Intentional self-poisoning by and exposure to nonopioid analgesics, antipyretics and antirheumatics	17172	266
X61	X61 Intentional self-poisoning by and exposure to antiepileptic, sedative-hypnotic, anti-Parkinsonism and psychotropic drugs, not elsewhere classified	17186	266
X62	X62 Intentional self-poisoning by and exposure to narcotics and psychodysleptics [hallucinogens], not elsewhere classified	17202	266
X63	X63 Intentional self-poisoning by and exposure to other drugs acting on the autonomic nervous system	17214	266
X64	X64 Intentional self-poisoning by and exposure to other and unspecified drugs, medicaments and biological substances	17226	266
X65	X65 Intentional self-poisoning by and exposure to alcohol	17239	266
X66	X66 Intentional self-poisoning by and exposure to organic solvents and halogenated hydrocarbons and their vapours	17253	266
X67	X67 Intentional self-poisoning by and exposure to other gases and vapours	17264	266
X68	X68 Intentional self-poisoning by and exposure to pesticides	17275	266
X69	X69 Intentional self-poisoning by and exposure to other and unspecified chemicals and noxious substances	17286	266
X70	X70 Intentional self-harm by hanging, strangulation and suffocation	17297	266
X71	X71 Intentional self-harm by drowning and submersion	17309	266
X72	X72 Intentional self-harm by handgun discharge	17320	266
X73	X73 Intentional self-harm by rifle, shotgun and larger firearm discharge	17331	266
X74	X74 Intentional self-harm by other and unspecified firearm discharge	17342	266
X75	X75 Intentional self-harm by explosive material	17353	266
X76	X76 Intentional self-harm by smoke, fire and flames	17364	266
X77	X77 Intentional self-harm by steam, hot vapours and hot objects	17376	266
X78	X78 Intentional self-harm by sharp object	17387	266
X79	X79 Intentional self-harm by blunt object	17399	266
X80	X80 Intentional self-harm by jumping from a high place	17410	266
X81	X81 Intentional self-harm by jumping or lying before moving object	17421	266
X82	X82 Intentional self-harm by crashing of motor vehicle	17432	266
X83	X83 Intentional self-harm by other specified means	17443	266
X84	X84 Intentional self-harm by unspecified means	17454	266
X85	X85 Assault by drugs, medicaments and biological substances	17465	267
X86	X86 Assault by corrosive substance	17476	267
X87	X87 Assault by pesticides	17487	267
X88	X88 Assault by gases and vapours	17498	267
X89	X89 Assault by other specified chemicals and noxious substances	17509	267
X90	X90 Assault by unspecified chemical or noxious substance	17520	267
X91	X91 Assault by hanging, strangulation and suffocation	17531	267
X92	X92 Assault by drowning and submersion	17542	267
X93	X93 Assault by handgun discharge	17553	267
X94	X94 Assault by rifle, shotgun and larger firearm discharge	17564	267
X95	X95 Assault by other and unspecified firearm discharge	17575	267
X96	X96 Assault by explosive material	17586	267
X97	X97 Assault by smoke, fire and flames	17597	267
X98	X98 Assault by steam, hot vapours and hot objects	17609	267
X99	X99 Assault by sharp object	17620	267
Y00	Y00 Assault by blunt object	17637	268
Y01	Y01 Assault by pushing from high place	17651	268
Y02	Y02 Assault by pushing or placing victim before moving object	17662	268
Y03	Y03 Assault by crashing of motor vehicle	17673	268
Y04	Y04 Assault by bodily force	17685	268
Y05	Y05 Sexual assault by bodily force	17700	268
Y06	Y06 Neglect and abandonment	17711	268
Y07	Y07 Other maltreatment syndromes	17717	268
Y08	Y08 Assault by other specified means	17724	268
Y09	Y09 Assault by unspecified means	17739	268
Y10	Y10 Poisoning by and exposure to nonopioid analgesics, antipyretics and antirheumatics, undetermined intent	17751	269
Y11	Y11 Poisoning by and exposure to antiepileptic, sedative-hypnotic, anti-Parkinsonism and psychotropic drugs, not elsewhere classified, undetermined intent	17762	269
Y12	Y12 Poisoning by and exposure to narcotics and psychodysleptics [hallucinogens], not elsewhere classified, undetermined intent	17774	269
Y13	Y13 Poisoning by and exposure to other drugs acting on the autonomic nervous system, undetermined intent	17785	269
Y14	Y14 Poisoning by and exposure to other and unspecified drugs, medicaments and biological substances, undetermined intent	17796	269
Y15	Y15 Poisoning by and exposure to alcohol, undetermined intent	17807	269
Y16	Y16 Poisoning by and exposure to organic solvents and halogenated hydrocarbons and their vapours, undetermined intent	17818	269
Y17	Y17 Poisoning by and exposure to other gases and vapours, undetermined intent	17829	269
Y18	Y18 Poisoning by and exposure to pesticides, undetermined intent	17840	269
Y19	Y19 Poisoning by and exposure to other and unspecified chemicals and noxious substances, undetermined intent	17851	269
Y20	Y20 Hanging, strangulation and suffocation, undetermined intent	17862	269
Y21	Y21 Drowning and submersion, undetermined intent	17873	269
Y22	Y22 Handgun discharge, undetermined intent	17884	269
Y23	Y23 Rifle, shotgun and larger firearm discharge, undetermined intent	17895	269
Y24	Y24 Other and unspecified firearm discharge, undetermined intent	17906	269
Y25	Y25 Contact with explosive material, undetermined intent	17917	269
Y26	Y26 Exposure to smoke, fire and flames, undetermined intent	17928	269
Y27	Y27 Contact with steam, hot vapours and hot objects, undetermined intent	17939	269
Y28	Y28 Contact with sharp object, undetermined intent	17950	269
Y29	Y29 Contact with blunt object, undetermined intent	17962	269
Y30	Y30 Falling, jumping or pushed from a high place, undetermined intent	17973	269
Y31	Y31 Falling, lying or running before or into moving object, undetermined intent	17984	269
Y32	Y32 Crashing of motor vehicle, undetermined intent	17995	269
Y33	Y33 Other specified events, undetermined intent	18006	269
Y34	Y34 Unspecified event, undetermined intent	18017	269
Y35	Y35 Legal intervention	18029	270
Y36	Y36 Operations of war	18038	270
Y40	Y40 Systemic antibiotics	18049	271
Y41	Y41 Other systemic anti-infectives and antiparasitics	18060	271
Y42	Y42 Hormones and their synthetic substitutes and antagonists, not elsewhere classified	18069	271
Y43	Y43 Primarily systemic agents	18080	271
Y44	Y44 Agents primarily affecting blood constituents	18090	271
Y45	Y45 Analgesics, antipyretics and anti-inflammatory drugs	18100	271
Y46	Y46 Antiepileptics and anti-Parkinsonism drugs	18109	271
Y47	Y47 Sedatives, hypnotics and antianxiety drugs	18119	271
Y48	Y48 Anaesthetics and therapeutic gases	18128	271
Y49	Y49 Psychotropic drugs, not elsewhere classified	18135	271
Y50	Y50 Central nervous system stimulants, not elsewhere classified	18146	271
Y51	Y51 Drugs primarily affecting the autonomic nervous system	18152	271
Y52	Y52 Agents primarily affecting the cardiovascular system	18163	271
Y53	Y53 Agents primarily affecting the gastro-intestinal system	18174	271
Y54	Y54 Agents primarily affecting water-balance and mineral and uric acid metabolism	18185	271
Y55	Y55 Agents primarily acting on smooth and skeletal muscles and the respiratory system	18196	271
Y56	Y56 Topical agents primarily affecting skin and mucous membrane and ophthalmological, otorhinolaryngological and dental drugs	18205	271
Y57	Y57 Other and unspecified drugs and medicaments	18216	271
Y58	Y58 Bacterial vaccines	18227	271
Y59	Y59 Other and unspecified vaccines and biological substances	18237	271
Y60	Y60 Unintentional cut, puncture, perforation or haemorrhage during surgical and medical care	18244	272
Y61	Y61 Foreign object accidentally left in body during surgical and medical care	18255	272
Y62	Y62 Failure of sterile precautions during surgical and medical care	18266	272
Y63	Y63 Failure in dosage during surgical and medical care	18276	272
Y64	Y64 Contaminated medical or biological substances	18286	272
Y65	Y65 Other misadventures during surgical and medical care	18291	272
Y66	Y66 Nonadministration of surgical and medical care	18299	272
Y69	Y69 Unspecified misadventure during surgical and medical care	18300	272
Y70	Y70 Anaesthesiology devices associated with adverse incidents	18301	273
Y71	Y71 Cardiovascular devices associated with adverse incidents	18307	273
Y72	Y72 Otorhinolaryngological devices associated with adverse incidents	18313	273
Y73	Y73 Gastro-enterology and urology devices associated with adverse incidents	18319	273
Y74	Y74 General hospital and personal-use devices associated with adverse incidents	18325	273
Y75	Y75 Neurological devices associated with adverse incidents	18331	273
Y76	Y76 Obstetric and gynaecological devices associated with adverse incidents	18337	273
Y77	Y77 Ophthalmic devices associated with adverse incidents	18343	273
Y78	Y78 Radiological devices associated with adverse incidents	18349	273
Y79	Y79 Orthopaedic devices associated with adverse incidents	18355	273
Y80	Y80 Physical medicine devices associated with adverse incidents	18361	273
Y81	Y81 General- and plastic-surgery devices associated with adverse incidents	18367	273
Y82	Y82 Other and unspecified medical devices associated with adverse incidents	18373	273
Y83	Y83 Surgical operation and other surgical procedures as the cause of abnormal reaction of the patient, or of later complication, without mention of misadventure at the time of the procedure	18379	274
Y84	Y84 Other medical procedures as the cause of abnormal reaction of the patient, or of later complication, without mention of misadventure at the time of the procedure	18389	274
Y85	Y85 Sequelae of transport accidents	18400	275
Y86	Y86 Sequelae of other accidents	18403	275
Y87	Y87 Sequelae of intentional self-harm, assault and events of undetermined intent	18404	275
Y88	Y88 Sequelae of surgical and medical care as external cause	18408	275
Y89	Y89 Sequelae of other external causes	18413	275
Y90	Y90 Evidence of alcohol involvement determined by blood alcohol level	18417	276
Y91	Y91 Evidence of alcohol involvement determined by level of intoxication	18428	276
Y95	Y95 Nosocomial condition	18434	276
Y96	Y96 Work-related condition	18435	276
Y97	Y97 Environmental-pollution-related condition	18436	276
Y98	Y98 Lifestyle-related condition	18437	276
Z00	Z00 General examination and investigation of persons without complaint or reported diagnosis	18438	277
Z01	Z01 Other special examinations and investigations of persons without complaint or reported diagnosis	18447	277
Z02	Z02 Examination and encounter for administrative purposes	18458	277
Z03	Z03 Medical observation and evaluation for suspected diseases and conditions	18469	277
Z04	Z04 Examination and observation for other reasons	18479	277
Z08	Z08 Follow-up examination after treatment for malignant neoplasm	18489	277
Z09	Z09 Follow-up examination after treatment for conditions other than malignant neoplasms	18496	277
Z10	Z10 Routine general health check-up of defined subpopulation	18505	277
Z11	Z11 Special screening examination for infectious and parasitic diseases	18511	277
Z12	Z12 Special screening examination for neoplasms	18521	277
Z13	Z13 Special screening examination for other diseases and disorders	18531	277
Z20	Z20 Contact with and exposure to communicable diseases	18544	278
Z21	Z21 Asymptomatic human immunodeficiency virus [HIV] infection status	18555	278
Z22	Z22 Carrier of infectious disease	18556	278
Z23	Z23 Need for immunisation against single bacterial diseases	18566	278
Z24	Z24 Need for immunisation against certain single viral diseases	18576	278
Z25	Z25 Need for immunisation against other single viral diseases	18584	278
Z26	Z26 Need for immunisation against other single infectious diseases	18588	278
Z27	Z27 Need for immunisation against combinations of infectious diseases	18592	278
Z28	Z28 Immunisation not carried out	18600	278
Z29	Z29 Need for other prophylactic measures	18606	278
Z30	Z30 Contraceptive management	18612	279
Z31	Z31 Procreative management	18621	279
[truncated: 61 more rows]

## Sheet: Supplementary Material 1.2 
biomarker	code	missing percentage
White blood cell (leukocyte) count	b00	0.0529639
Red blood cell (erythrocyte) count	b01	0.0529566
Haemoglobin concentration	b02	0.0529529
Haematocrit percentage	b03	0.0529566
Mean corpuscular volume	b04	0.0529602
Mean corpuscular haemoglobin	b05	0.0529639
Mean corpuscular haemoglobin concentration	b06	0.0529712
Red blood cell (erythrocyte) distribution width	b07	0.0529602
Platelet count	b08	0.0529639
Platelet crit	b09	0.0529712
Mean platelet (thrombocyte) volume	b10	0.0529749
Platelet distribution width	b11	0.0529749
Lymphocyte count	b12	0.0546831
Monocyte count	b13	0.0546831
Neutrophill count	b14	0.0546831
Eosinophill count	b15	0.0546831
Basophill count	b16	0.0546831
Nucleated red blood cell count	b17	0.0547087
Lymphocyte percentage	b18	0.0546722
Monocyte percentage	b19	0.0546722
Neutrophill percentage	b20	0.0546722
Eosinophill percentage	b21	0.0546722
Basophill percentage	b22	0.0546722
Nucleated red blood cell percentage	b23	0.054716
Reticulocyte percentage	b24	0.0698674
Reticulocyte count	b25	0.0698711
Mean reticulocyte volume	b26	0.0698711
Mean sphered cell volume	b27	0.0698674
Immature reticulocyte fraction	b28	0.0698711
High light scatter reticulocyte percentage	b29	0.0698674
High light scatter reticulocyte count	b30	0.0698711
Microalbumin in urine	b50	0.73
Creatinine (enzymatic) in urine	b51	0.0384417
Potassium in urine	b52	0.0384454
Sodium in urine	b53	0.038449
Albumin	b60	0.153299
Alkaline phosphatase	b61	0.0685396
Alanine aminotransferase	b62	0.0686383
Apolipoprotein A	b63	0.161163
Apolipoprotein B	b64	0.0718244
Aspartate aminotransferase	b65	0.0719451
Direct bilirubin	b66	0.273631
Urea	b67	0.069209
Calcium	b68	0.153577
Cholesterol	b69	0.0686127
Creatinine	b70	0.0690224
C-reactive protein	b71	0.0702222
Cystatin C	b72	0.0686383
Gamma glutamyltransferase	b73	0.0690041
Glucose	b74	0.154239
Glycated haemoglobin (HbA1c)	b75	0.0748532
HDL cholesterol	b76	0.153602
IGF-1	b77	0.0737522
LDL direct	b78	0.0701381
Lipoprotein A	b79	0.252697
Oestradiol	b80	0.787468
Phosphate	b81	0.154912
Rheumatoid factor	b82	0.915314
SHBG	b83	0.163069
Total bilirubin	b84	0.0725597
Testosterone	b85	0.223276
Total protein	b86	0.154107
Triglycerides	b87	0.0691248
Urate	b88	0.0697759
Vitamin D	b89	0.121624
BMI	b90	<1%
Systolic blood pressure	b91	<1%
Diastolic Blood Pressure	b92	<1%
Heart rate	b93	<1%
Waist circumference	b94	<1%
